# Supplementary material for: Deconvolution of the tumor-educated platelet transcriptome reveals activated platelet and inflammatory cell transcript signatures
Source: JCI Insight. 2024 Aug 27;9(19):e178719. doi: 10.1172/jci.insight.178719 (PMC11466191; doi:10.1172/jci.insight.178719)
Supplement: Supporting data values [file jciinsight-9-178719-s064.xlsx]

## Sheet: Fig1b
	samples	mouse_reads	human_reads	frac_human
1	Control	161106294	965030	0.00595435
2	GS 8-11	114812384	403430	0.00350152
3	GS 8-11	118893756	689464	0.00576556
4	GS 8-11	102216994	275594	0.00268892
5	GS 8-11	92473998	188670	0.00203609
6	Control	121992346	807754	0.0065778
7	Control	122878744	692392	0.00560319
8	Control	110275934	342062	0.00309228

## Sheet: Fig1c
	gene	mouse	value
1	MT-RNR2	GS 8-11	17015
2	STMP1	GS 8-11	4518
3	TMSB4XP3	GS 8-11	4407
4	MKRN1	GS 8-11	1641
5	HBB	GS 8-11	1564
6	TLK1	GS 8-11	1445
7	MBNL1	GS 8-11	1398
8	TMSB4XP2	GS 8-11	1280
9	PABPC1	GS 8-11	1144
10	KIF2A	GS 8-11	1129
11	RAP1BP1	GS 8-11	981
12	MT-ND4	GS 8-11	910
13	RTN3	GS 8-11	896
14	MT-CO1	GS 8-11	875
15	NDUFS4	GS 8-11	855
16	MT-ND5	GS 8-11	820
17	EIF4G2	GS 8-11	762
18	SNX5	GS 8-11	733
19	PPBP	GS 8-11	669
20	NPTN	GS 8-11	618
21	MT-RNR2	Control	12865
22	TMSB4XP3	Control	5991
23	STMP1	Control	4236
24	MKRN1	Control	1799
25	PABPC1	Control	1741
26	TLK1	Control	1662
27	KIF2A	Control	1392
28	MBNL1	Control	1306
29	HBB	Control	1153
30	EIF4G2	Control	1104
31	RTN3	Control	1041
32	RAP1BP1	Control	1005
33	TMSB4XP2	Control	951
34	NDUFS4	Control	886
35	SEPTIN7	Control	833
36	Y_RNA	Control	814
37	CAPZA2	Control	721
38	NPTN	Control	673
39	KPNA4	Control	661
40	LSM12	Control	658

## Sheet: Fig1d
human genes
gene	baseMean	log2FoldChange	lfcSE	stat	pvalue	padj		gene	baseMean	log2FoldChange	lfcSE	stat	pvalue	padj
5S_rRNA	0	NA	NA	NA	NA	NA		0610005C13Rik	2.89464	5.14692	3.3995	1.51402	0.13002	0.964563
5_8S_rRNA	0	NA	NA	NA	NA	NA		0610006L08Rik	1.11348	-3.5372	3.41355	-1.03622	0.300099	NA
7SK	0	NA	NA	NA	NA	NA		0610009B22Rik	14.9738	1.84446	1.22705	1.50317	0.132796	0.967843
A1BG	0	NA	NA	NA	NA	NA		0610009E02Rik	45.8021	0.858573	0.785296	1.09331	0.274257	0.9995
A1BG-AS1	0	NA	NA	NA	NA	NA		0610009L18Rik	24.4096	-2.22387	1.15151	-1.93126	0.0534504	0.818395
A1CF	0	NA	NA	NA	NA	NA		0610010F05Rik	72.5567	-0.467016	0.846059	-0.55199	0.580955	0.9995
A2M	0	NA	NA	NA	NA	NA		0610010K14Rik	0.256957	-1.461	3.50795	-0.416483	0.677057	NA
A2M-AS1	0	NA	NA	NA	NA	NA		0610012D04Rik	0	NA	NA	NA	NA	NA
A2ML1	0	NA	NA	NA	NA	NA		0610012G03Rik	141.889	-0.187928	0.666397	-0.282006	0.777939	0.9995
A2ML1-AS1	0	NA	NA	NA	NA	NA		0610025J13Rik	0	NA	NA	NA	NA	NA
A2ML1-AS2	0	NA	NA	NA	NA	NA		0610030E20Rik	505.681	-0.309035	0.496374	-0.622585	0.533557	0.9995
A2MP1	0	NA	NA	NA	NA	NA		0610031O16Rik	0	NA	NA	NA	NA	NA
A3GALT2	0	NA	NA	NA	NA	NA		0610033M10Rik	0	NA	NA	NA	NA	NA
A4GALT	0	NA	NA	NA	NA	NA		0610038B21Rik	1.83736	-2.44046	2.20129	-1.10865	0.267581	NA
A4GNT	0	NA	NA	NA	NA	NA		0610039K10Rik	0.406312	-2.03816	3.46787	-0.587729	0.556714	NA
AA06	0	NA	NA	NA	NA	NA		0610040B10Rik	4.21823	-5.44835	2.88717	-1.88709	0.0591483	0.84576
AAAS	0	NA	NA	NA	NA	NA		0610040F04Rik	0	NA	NA	NA	NA	NA
AACS	0	NA	NA	NA	NA	NA		0610040J01Rik	0.755575	3.28193	3.441	0.95377	0.3402	NA
AACSP1	0	NA	NA	NA	NA	NA		0610043K17Rik	7.68738	-0.479891	1.23574	-0.388342	0.697763	0.9995
AADAC	0	NA	NA	NA	NA	NA		0710001A04Rik	0	NA	NA	NA	NA	NA
AADACL2	0	NA	NA	NA	NA	NA		1010001B22Rik	0.230769	-1.28535	3.51915	-0.365243	0.71493	NA
AADACL2-AS1	0	NA	NA	NA	NA	NA		1100001I12Rik	0	NA	NA	NA	NA	NA
AADACL3	0	NA	NA	NA	NA	NA		1110002E22Rik	0.34261	-1.86103	3.47872	-0.534976	0.592666	NA
AADACL4	0	NA	NA	NA	NA	NA		1110002J07Rik	0.0856524	-0.455184	3.53381	-0.128808	0.897509	NA
AADACP1	0	NA	NA	NA	NA	NA		1110002L01Rik	0.968752	-3.31702	3.4185	-0.970314	0.33189	NA
AADAT	0	NA	NA	NA	NA	NA		1110002O04Rik	32.9051	3.74437	3.24	1.15567	NA	NA
AAGAB	0	NA	NA	NA	NA	NA		1110003F10Rik	0	NA	NA	NA	NA	NA
AAK1	0	NA	NA	NA	NA	NA		1110004F10Rik	311.332	-0.0388591	0.537635	-0.0722778	0.942381	0.9995
AAMDC	0	NA	NA	NA	NA	NA		1110006O24Rik	6.70696	-1.89255	2.16293	-0.874996	0.381576	0.9995
AAMP	0.141164	0.893695	3.53381	0.252898	0.800347	0.98682		1110008E08Rik	0	NA	NA	NA	NA	NA
AANAT	0	NA	NA	NA	NA	NA		1110008P14Rik	167.024	-0.196697	0.491843	-0.399919	0.689216	0.9995
AAR2	0	NA	NA	NA	NA	NA		1110012L19Rik	18.023	0.552505	1.26188	0.437841	0.661501	0.9995
AARD	0	NA	NA	NA	NA	NA		1110013H19Rik	15.5285	0.53333	1.79491	0.297135	0.766363	0.9995
AARS1	0.0955662	-0.548977	3.53381	-0.15535	0.876545	0.98682		1110015O18Rik	0	NA	NA	NA	NA	NA
AARS1P1	0	NA	NA	NA	NA	NA		1110017D15Rik	0.270875	-1.35656	3.51446	-0.385993	0.699502	NA
AARS2	0	NA	NA	NA	NA	NA		1110018N20Rik	0	NA	NA	NA	NA	NA
AARSD1	0	NA	NA	NA	NA	NA		1110019B22Rik	0	NA	NA	NA	NA	NA
AARSD1P1	0	NA	NA	NA	NA	NA		1110019D14Rik	6.34771	-1.76044	1.78436	-0.986593	0.323842	0.9995
AASDH	0	NA	NA	NA	NA	NA		1110020A21Rik	322.501	0.906139	0.755381	1.19958	0.230303	0.9995
AASDHPPT	0	NA	NA	NA	NA	NA		1110025L11Rik	0	NA	NA	NA	NA	NA
AASS	0	NA	NA	NA	NA	NA		1110025M09Rik	12.2272	-1.79482	1.44969	-1.23807	0.215689	0.9995
AATBC	0	NA	NA	NA	NA	NA		1110028F11Rik	880.63	-0.0472844	0.712911	-0.0663259	0.947118	0.9995
AATF	0	NA	NA	NA	NA	NA		1110028F18Rik	0.0831977	1.0081	3.53136	0.285471	0.775283	NA
AATK	0	NA	NA	NA	NA	NA		1110032A03Rik	9610.25	0.01515	0.5378	0.0281704	0.977526	0.9995
AB015752.3	0	NA	NA	NA	NA	NA		1110032F04Rik	0	NA	NA	NA	NA	NA
AB019438.66	0	NA	NA	NA	NA	NA		1110035H17Rik	1.68732	-4.12344	3.40351	-1.21153	0.225694	NA
AB019440.50	0	NA	NA	NA	NA	NA		1110038B12Rik	17.8422	-1.51483	0.887277	-1.70728	0.0877706	0.92156
AB019441.29	0	NA	NA	NA	NA	NA		1110038F14Rik	14.0211	-0.958521	1.34677	-0.711717	0.47664	0.9995
ABALON	0	NA	NA	NA	NA	NA		1110046J04Rik	500.828	0.609682	0.73109	0.833936	0.404317	0.9995
ABAT	0	NA	NA	NA	NA	NA		1110051M20Rik	6.56545	1.25364	1.93076	0.649297	0.516146	0.9995
ABBA01000934.1	0	NA	NA	NA	NA	NA		1110057P08Rik	0	NA	NA	NA	NA	NA
ABBA01045074.1	0	NA	NA	NA	NA	NA		1110059E24Rik	93.0231	0.0199085	1.02728	0.0193799	0.984538	0.9995
ABBA01045074.2	0	NA	NA	NA	NA	NA		1110059G10Rik	283.34	0.475199	0.456329	1.04135	0.297713	0.9995
ABC10-43608400O15.1	0	NA	NA	NA	NA	NA		1110060G06Rik	0	NA	NA	NA	NA	NA
ABC10-44372100G24.1	0	NA	NA	NA	NA	NA		1110065P20Rik	0.478047	-2.31725	3.45318	-0.671046	0.502191	NA
ABC11-4932300O16.1	0	NA	NA	NA	NA	NA		1190001M18Rik	0	NA	NA	NA	NA	NA
ABC12-46663800M24.1	0	NA	NA	NA	NA	NA		1190005I06Rik	0	NA	NA	NA	NA	NA
ABC12-46663800M24.2	0	NA	NA	NA	NA	NA		1190007I07Rik	4.09925	-0.772776	1.55863	-0.495806	0.620031	0.9995
ABC12-47964100C23.1	0	NA	NA	NA	NA	NA		1190028D05Rik	0	NA	NA	NA	NA	NA
ABC13-47656900H15.1	0	NA	NA	NA	NA	NA		1200007C13Rik	23.6485	-2.76548	1.65391	-1.67209	0.094507	0.938975
ABC13-48845200J1.1	0	NA	NA	NA	NA	NA		1300002E11Rik	388.931	0.0404156	0.483827	0.0835332	0.933428	0.9995
ABC14-1188822O7.1	0	NA	NA	NA	NA	NA		1300014J16Rik	0.320252	-1.73285	3.48743	-0.496886	0.61927	NA
ABC14-1188822O7.2	0	NA	NA	NA	NA	NA		1300017J02Rik	0.759672	1.23411	3.44889	0.357829	0.720471	NA
ABC7-42391500H16.4	0	NA	NA	NA	NA	NA		1500002C15Rik	0.978023	-3.3387	3.41798	-0.976806	0.328665	NA
ABC7-42404400C24.1	0	NA	NA	NA	NA	NA		1500002F19Rik	1.1587	-2.72733	3.38707	-0.805219	0.420693	NA
ABC7-42418200C9.1	0	NA	NA	NA	NA	NA		1500004A13Rik	177.207	0.344295	0.762668	0.451435	0.651676	0.9995
ABC7-481722F1.1	0	NA	NA	NA	NA	NA		1500005C15Rik	0	NA	NA	NA	NA	NA
ABC7-481722F1.2	0	NA	NA	NA	NA	NA		1500009C09Rik	0.213501	-1.21486	3.52301	-0.344835	0.730219	NA
ABC8-43014700C16.1	0	NA	NA	NA	NA	NA		1500009L16Rik	0.166395	1.57621	3.50809	0.449307	0.65321	NA
ABCA1	0.327276	-1.56671	3.5031	-0.447237	0.654704	0.98682		1500011B03Rik	750.689	0.812523	0.555462	1.46279	0.143526	0.978038
ABCA10	0	NA	NA	NA	NA	NA		1500012K07Rik	0	NA	NA	NA	NA	NA
ABCA11P	0	NA	NA	NA	NA	NA		1500015A07Rik	32.2778	0.767616	1.22697	0.625619	0.531565	0.9995
ABCA12	0	NA	NA	NA	NA	NA		1500015L24Rik	0	NA	NA	NA	NA	NA
ABCA13	0	NA	NA	NA	NA	NA		1500026H17Rik	868.747	0.563569	0.646788	0.871335	0.383571	0.9995
ABCA17P	0	NA	NA	NA	NA	NA		1500032F14Rik	0	NA	NA	NA	NA	NA
ABCA2	0	NA	NA	NA	NA	NA		1500035N22Rik	0.34261	-1.86103	3.47872	-0.534976	0.592666	NA
ABCA3	0	NA	NA	NA	NA	NA		1520401A03Rik	0	NA	NA	NA	NA	NA
ABCA4	0	NA	NA	NA	NA	NA		1600002D24Rik	9.2445	-0.240284	1.86327	-0.128959	0.89739	0.9995
ABCA5	0.0955662	-0.548977	3.53381	-0.15535	0.876545	0.98682		1600010M07Rik	6.93161	-1.30892	1.64016	-0.798043	0.424846	0.9995
ABCA6	0	NA	NA	NA	NA	NA		1600012H06Rik	54.211	0.16121	0.748903	0.215262	0.829563	0.9995
ABCA7	0	NA	NA	NA	NA	NA		1600012P17Rik	0	NA	NA	NA	NA	NA
ABCA8	0.745158	-1.88244	2.72917	-0.689749	0.490352	0.98682		1600014C10Rik	26.6685	-0.884098	1.04738	-0.844108	0.398609	0.9995
ABCA9	0	NA	NA	NA	NA	NA		1600014C23Rik	0	NA	NA	NA	NA	NA
ABCA9-AS1	0	NA	NA	NA	NA	NA		1600017P15Rik	0.270875	-1.35656	3.51446	-0.385993	0.699502	NA
ABCB1	0	NA	NA	NA	NA	NA		1600019K03Rik	0	NA	NA	NA	NA	NA
ABCB10	0	NA	NA	NA	NA	NA		1600020E01Rik	267.266	-0.786434	0.52421	-1.50023	0.133555	0.968793
ABCB10P1	0	NA	NA	NA	NA	NA		1600022D10Rik	12.15	0.996919	1.14677	0.869324	0.38467	0.9995
ABCB10P3	0	NA	NA	NA	NA	NA		1600023N17Rik	0	NA	NA	NA	NA	NA
ABCB10P4	0	NA	NA	NA	NA	NA		1600025M17Rik	0	NA	NA	NA	NA	NA
ABCB11	0	NA	NA	NA	NA	NA		1600027J07Rik	0	NA	NA	NA	NA	NA
ABCB4	0	NA	NA	NA	NA	NA		1600029O15Rik	0.508452	1.70482	3.47869	0.490076	0.62408	NA
ABCB5	0	NA	NA	NA	NA	NA		1700001C19Rik	0	NA	NA	NA	NA	NA
ABCB6	0	NA	NA	NA	NA	NA		1700001D01Rik	0	NA	NA	NA	NA	NA
ABCB7	0.417293	-2.13976	3.46804	-0.616993	0.537239	0.98682		1700001F09Rik	0	NA	NA	NA	NA	NA
ABCB8	0	NA	NA	NA	NA	NA		1700001G01Rik	0.171305	-1.04716	3.52844	-0.296778	0.766636	NA
ABCB9	0	NA	NA	NA	NA	NA		1700001G11Rik	0.106751	-0.455184	3.53381	-0.128808	0.897509	NA
ABCC1	0	NA	NA	NA	NA	NA		1700001G17Rik	0	NA	NA	NA	NA	NA
ABCC10	0	NA	NA	NA	NA	NA		1700001J03Rik	0.135437	-0.455184	3.53381	-0.128808	0.897509	NA
ABCC11	0	NA	NA	NA	NA	NA		1700001J04Rik	0	NA	NA	NA	NA	NA
ABCC12	0	NA	NA	NA	NA	NA		1700001J11Rik	0	NA	NA	NA	NA	NA
ABCC13	0	NA	NA	NA	NA	NA		1700001K19Rik	0	NA	NA	NA	NA	NA
ABCC2	0	NA	NA	NA	NA	NA		1700001K23Rik	16.3933	0.176017	1.56646	0.112366	0.910533	0.9995
ABCC3	0	NA	NA	NA	NA	NA		1700001L05Rik	16.294	-0.686427	1.46015	-0.470106	0.638279	0.9995
ABCC4	0.87694	3.3958	3.42881	0.990371	0.321993	0.98682		1700001L19Rik	1.7665	-2.82331	3.38051	-0.835173	0.40362	NA
ABCC5	0.141164	0.893695	3.53381	0.252898	0.800347	0.98682		1700001N15Rik	0	NA	NA	NA	NA	NA
ABCC5-AS1	0	NA	NA	NA	NA	NA		1700001O22Rik	0	NA	NA	NA	NA	NA
ABCC6	0	NA	NA	NA	NA	NA		1700001P01Rik	0	NA	NA	NA	NA	NA
ABCC6P1	0	NA	NA	NA	NA	NA		1700003C15Rik	0	NA	NA	NA	NA	NA
ABCC6P2	0	NA	NA	NA	NA	NA		1700003D09Rik	0	NA	NA	NA	NA	NA
ABCC8	0	NA	NA	NA	NA	NA		1700003E16Rik	0.346154	-1.83193	3.48063	-0.526321	0.598665	NA
ABCC9	0	NA	NA	NA	NA	NA		1700003E24Rik	0	NA	NA	NA	NA	NA
ABCD1	0	NA	NA	NA	NA	NA		1700003F12Rik	0	NA	NA	NA	NA	NA
ABCD1P2	0	NA	NA	NA	NA	NA		1700003G18Rik	3.6607	5.51827	3.39586	1.625	NA	NA
ABCD1P3	0	NA	NA	NA	NA	NA		1700003H04Rik	0.171305	-1.04716	3.52844	-0.296778	0.766636	NA
ABCD1P4	0	NA	NA	NA	NA	NA		1700003I16Rik	4.30073	1.98913	2.76717	0.718833	0.472244	0.9995
ABCD1P5	0	NA	NA	NA	NA	NA		1700003I22Rik	0	NA	NA	NA	NA	NA
ABCD2	0	NA	NA	NA	NA	NA		1700003L19Rik	0	NA	NA	NA	NA	NA
ABCD3	0	NA	NA	NA	NA	NA		1700003M07Rik	0.377787	2.3838	3.48045	0.684911	0.4934	NA
ABCD4	0	NA	NA	NA	NA	NA		1700003N22Rik	0.180678	1.0081	3.53136	0.285471	0.775283	NA
ABCE1	0.276718	-1.39327	3.51361	-0.396534	0.691711	0.98682		1700003O11Rik	0	NA	NA	NA	NA	NA
ABCF1	0	NA	NA	NA	NA	NA		1700003P14Rik	0	NA	NA	NA	NA	NA
ABCF2	0	NA	NA	NA	NA	NA		1700006A11Rik	0	NA	NA	NA	NA	NA
ABCF2-H2BE1	0	NA	NA	NA	NA	NA		1700006F04Rik	0	NA	NA	NA	NA	NA
ABCF2P1	0	NA	NA	NA	NA	NA		1700006H21Rik	0	NA	NA	NA	NA	NA
ABCF2P2	0	NA	NA	NA	NA	NA		1700006J14Rik	17.1972	-2.12628	1.65484	-1.28489	0.198832	0.9995
ABCF3	0.087694	0.893695	3.53381	0.252898	0.800347	0.98682		1700006P03Rik	0	NA	NA	NA	NA	NA
ABCG1	3.30484	-0.642056	1.38789	-0.462613	0.643642	0.98682		1700007E05Rik	0.115385	-0.455184	3.53381	-0.128808	0.897509	NA
ABCG2	0	NA	NA	NA	NA	NA		1700007F19Rik	0	NA	NA	NA	NA	NA
ABCG4	0	NA	NA	NA	NA	NA		1700007H22Rik	0	NA	NA	NA	NA	NA
ABCG5	0	NA	NA	NA	NA	NA		1700007J10Rik	0	NA	NA	NA	NA	NA
ABCG8	0	NA	NA	NA	NA	NA		1700007K13Rik	4.07268	2.95439	2.6858	1.1	0.271331	0.9995
ABHD1	0	NA	NA	NA	NA	NA		1700007L15Rik	0.898641	0.11942	3.41919	0.0349263	0.972139	NA
ABHD10	0	NA	NA	NA	NA	NA		1700007M16Rik	0	NA	NA	NA	NA	NA
ABHD11	0	NA	NA	NA	NA	NA		1700007P06Rik	0	NA	NA	NA	NA	NA
ABHD11-AS1	0	NA	NA	NA	NA	NA		1700008A23Rik	0	NA	NA	NA	NA	NA
ABHD12	0	NA	NA	NA	NA	NA		1700008B11Rik	7.0718	20.241	3.25717	6.21429	NA	NA
ABHD12B	0	NA	NA	NA	NA	NA		1700008C04Rik	0	NA	NA	NA	NA	NA
ABHD13	0	NA	NA	NA	NA	NA		1700008H02Rik	0	NA	NA	NA	NA	NA
ABHD14A	0	NA	NA	NA	NA	NA		1700008J07Rik	35.9155	-0.436478	1.24815	-0.349701	0.726563	0.9995
ABHD14A-ACY1	0	NA	NA	NA	NA	NA		1700008K24Rik	0	NA	NA	NA	NA	NA
ABHD14B	0.298319	1.78471	3.51698	0.507455	0.611836	0.98682		1700008N11Rik	0	NA	NA	NA	NA	NA
ABHD15	0	NA	NA	NA	NA	NA		1700008O03Rik	0	NA	NA	NA	NA	NA
ABHD15-AS1	0	NA	NA	NA	NA	NA		1700008P02Rik	0	NA	NA	NA	NA	NA
ABHD16A	0	NA	NA	NA	NA	NA		1700009C05Rik	0	NA	NA	NA	NA	NA
ABHD16B	0	NA	NA	NA	NA	NA		1700009J07Rik	0	NA	NA	NA	NA	NA
ABHD17A	0	NA	NA	NA	NA	NA		1700009N14Rik	0	NA	NA	NA	NA	NA
ABHD17AP1	0	NA	NA	NA	NA	NA		1700010B08Rik	0	NA	NA	NA	NA	NA
ABHD17AP3	0	NA	NA	NA	NA	NA		1700010B13Rik	0.230769	-1.28535	3.51915	-0.365243	0.71493	NA
ABHD17AP4	0	NA	NA	NA	NA	NA		1700010D01Rik	0	NA	NA	NA	NA	NA
ABHD17AP5	0	NA	NA	NA	NA	NA		1700010G06Rik	13.5614	0.694586	1.27012	0.546866	0.584471	0.9995
ABHD17AP6	0	NA	NA	NA	NA	NA		1700010H22Rik	3.5308	-5.18238	2.02952	-2.5535	0.0106647	0.45444
ABHD17AP7	0	NA	NA	NA	NA	NA		1700010I02Rik	0	NA	NA	NA	NA	NA
ABHD17AP8	0	NA	NA	NA	NA	NA		1700010I14Rik	31.938	0.849259	1.11284	0.763145	0.445377	0.9995
ABHD17AP9	0	NA	NA	NA	NA	NA		1700010J16Rik	0	NA	NA	NA	NA	NA
ABHD17B	0	NA	NA	NA	NA	NA		1700010K23Rik	0	NA	NA	NA	NA	NA
ABHD17C	0.423491	2.3075	3.47906	0.663253	0.507168	0.98682		1700010K24Rik	0	NA	NA	NA	NA	NA
ABHD18	0	NA	NA	NA	NA	NA		1700010L04Rik	0	NA	NA	NA	NA	NA
ABHD2	0	NA	NA	NA	NA	NA		1700010N08Rik	0	NA	NA	NA	NA	NA
ABHD3	0	NA	NA	NA	NA	NA		1700011B04Rik	0	NA	NA	NA	NA	NA
ABHD4	0	NA	NA	NA	NA	NA		1700011C11Rik	0	NA	NA	NA	NA	NA
ABHD5	0	NA	NA	NA	NA	NA		1700011D18Rik	11.0837	0.138015	1.62425	0.0849715	0.932284	0.9995
ABHD6	0	NA	NA	NA	NA	NA		1700011L03Rik	0	NA	NA	NA	NA	NA
ABHD8	0	NA	NA	NA	NA	NA		1700011L22Rik	0.213501	-1.21486	3.52301	-0.344835	0.730219	NA
ABI1	1.09804	0.279273	2.17481	0.128413	0.897822	0.98682		1700011M02Rik	0	NA	NA	NA	NA	NA
ABI1P1	0	NA	NA	NA	NA	NA		1700012A03Rik	0	NA	NA	NA	NA	NA
ABI2	0.836405	3.31796	2.97129	1.11667	0.264135	0.98682		1700012B07Rik	0	NA	NA	NA	NA	NA
ABI3	0	NA	NA	NA	NA	NA		1700012B09Rik	0.320252	-1.73285	3.48743	-0.496886	0.61927	NA
ABI3BP	0.31024	1.78471	3.51698	0.507455	0.611836	0.98682		1700012C08Rik	0	NA	NA	NA	NA	NA
ABITRAM	0.701552	3.08025	3.4398	0.895472	0.370535	0.98682		1700012C14Rik	0	NA	NA	NA	NA	NA
ABITRAMP1	0	NA	NA	NA	NA	NA		1700012D14Rik	1.24797	3.98414	3.41915	1.16524	0.24392	NA
ABL1	0	NA	NA	NA	NA	NA		1700012D16Rik	0	NA	NA	NA	NA	NA
ABL2	0	NA	NA	NA	NA	NA		1700012E03Rik	0	NA	NA	NA	NA	NA
ABLIM1	0	NA	NA	NA	NA	NA		1700012I11Rik	28.5874	-0.0265055	1.0414	-0.0254518	0.979695	0.9995
ABLIM2	0	NA	NA	NA	NA	NA		1700012J15Rik	0	NA	NA	NA	NA	NA
ABLIM3	0.298319	1.78471	3.51698	0.507455	0.611836	0.98682		1700012J22Rik	0	NA	NA	NA	NA	NA
ABO	0	NA	NA	NA	NA	NA		1700012P22Rik	0	NA	NA	NA	NA	NA
ABR	0	NA	NA	NA	NA	NA		1700013A02Rik	0	NA	NA	NA	NA	NA
ABRA	0	NA	NA	NA	NA	NA		1700013D24Rik	0	NA	NA	NA	NA	NA
ABRACL	0	NA	NA	NA	NA	NA		1700013F07Rik	0.526299	2.35173	3.48182	0.675432	0.499401	NA
ABRAXAS1	0.087694	0.893695	3.53381	0.252898	0.800347	0.98682		1700013G24Rik	0.166395	1.57621	3.50809	0.449307	0.65321	NA
ABRAXAS2	0	NA	NA	NA	NA	NA		1700013H16Rik	0	NA	NA	NA	NA	NA
ABT1	0	NA	NA	NA	NA	NA		1700013M08Rik	0	NA	NA	NA	NA	NA
ABT1P1	0	NA	NA	NA	NA	NA		1700013N06Rik	0	NA	NA	NA	NA	NA
ABTB1	0	NA	NA	NA	NA	NA		1700014D04Rik	0.772519	-2.98404	3.42755	-0.870604	0.383971	NA
ABTB2	0	NA	NA	NA	NA	NA		1700014F14Rik	0	NA	NA	NA	NA	NA
AC000032.2	0	NA	NA	NA	NA	NA		1700014L14Rik	0	NA	NA	NA	NA	NA
AC000035.3	0	NA	NA	NA	NA	NA		1700015C15Rik	0	NA	NA	NA	NA	NA
AC000036.4	0	NA	NA	NA	NA	NA		1700015C17Rik	32.0076	0.442108	1.14306	0.386775	0.698923	0.9995
AC000041.8	0	NA	NA	NA	NA	NA		1700015F17Rik	0	NA	NA	NA	NA	NA
AC000050.1	0	NA	NA	NA	NA	NA		1700015G11Rik	0	NA	NA	NA	NA	NA
AC000067.1	0	NA	NA	NA	NA	NA		1700015H07Rik	0	NA	NA	NA	NA	NA
AC000068.10	0	NA	NA	NA	NA	NA		1700015I17Rik	0	NA	NA	NA	NA	NA
AC000068.5	0	NA	NA	NA	NA	NA		1700015O11Rik	0	NA	NA	NA	NA	NA
AC000068.9	0	NA	NA	NA	NA	NA		1700016A09Rik	0	NA	NA	NA	NA	NA
AC000077.2	0	NA	NA	NA	NA	NA		1700016B01Rik	0	NA	NA	NA	NA	NA
AC000078.5	0	NA	NA	NA	NA	NA		1700016B15Rik	0	NA	NA	NA	NA	NA
AC000081.2	0	NA	NA	NA	NA	NA		1700016C15Rik	0	NA	NA	NA	NA	NA
AC000082.4	0	NA	NA	NA	NA	NA		1700016D06Rik	0.640503	-2.73023	3.43596	-0.794605	0.426843	NA
AC000085.4	0	NA	NA	NA	NA	NA		1700016D08Rik	0	NA	NA	NA	NA	NA
AC000089.3	0	NA	NA	NA	NA	NA		1700016F12Rik	0	NA	NA	NA	NA	NA
AC000095.12	0	NA	NA	NA	NA	NA		1700016G22Rik	0	NA	NA	NA	NA	NA
AC000095.9	0	NA	NA	NA	NA	NA		1700016H03Rik	0	NA	NA	NA	NA	NA
AC000111.4	0	NA	NA	NA	NA	NA		1700016H13Rik	0	NA	NA	NA	NA	NA
AC000111.5	0	NA	NA	NA	NA	NA		1700016J18Rik	0	NA	NA	NA	NA	NA
AC000111.6	0	NA	NA	NA	NA	NA		1700016K05Rik	0	NA	NA	NA	NA	NA
AC000120.7	0	NA	NA	NA	NA	NA		1700016K19Rik	0	NA	NA	NA	NA	NA
AC000123.2	0	NA	NA	NA	NA	NA		1700016L21Rik	2.25987	-1.74421	3.33476	-0.52304	0.600946	NA
AC000123.3	0	NA	NA	NA	NA	NA		1700016P03Rik	0	NA	NA	NA	NA	NA
AC000123.4	0	NA	NA	NA	NA	NA		1700016P04Rik	0.213501	-1.21486	3.52301	-0.344835	0.730219	NA
AC000124.1	0	NA	NA	NA	NA	NA		1700017B05Rik	35.5182	0.808996	0.717187	1.12801	0.259314	0.9995
AC000362.1	0	NA	NA	NA	NA	NA		1700017G19Rik	11.1878	-0.277175	1.25254	-0.22129	0.824867	0.9995
AC000367.1	0	NA	NA	NA	NA	NA		1700017I07Rik	0	NA	NA	NA	NA	NA
AC000370.2	0	NA	NA	NA	NA	NA		1700017J07Rik	0	NA	NA	NA	NA	NA
AC000374.1	0	NA	NA	NA	NA	NA		1700017L05Rik	0	NA	NA	NA	NA	NA
AC000403.4	0	NA	NA	NA	NA	NA		1700017M07Rik	0	NA	NA	NA	NA	NA
AC001226.7	0	NA	NA	NA	NA	NA		1700017N19Rik	0.670491	1.38653	3.4629	0.400394	0.688866	NA
AC001226.8	0	NA	NA	NA	NA	NA		1700018A04Rik	0	NA	NA	NA	NA	NA
AC002044.1	0	NA	NA	NA	NA	NA		1700018A14Rik	0	NA	NA	NA	NA	NA
AC002044.3	0	NA	NA	NA	NA	NA		1700018A23Rik	0	NA	NA	NA	NA	NA
AC002044.4	0	NA	NA	NA	NA	NA		1700018B08Rik	0	NA	NA	NA	NA	NA
AC002056.3	0	NA	NA	NA	NA	NA		1700018B24Rik	0	NA	NA	NA	NA	NA
AC002056.5	0	NA	NA	NA	NA	NA		1700018F24Rik	0	NA	NA	NA	NA	NA
AC002057.1	0	NA	NA	NA	NA	NA		1700018G05Rik	0	NA	NA	NA	NA	NA
AC002057.2	0	NA	NA	NA	NA	NA		1700018L02Rik	3.70181	1.9543	2.28711	0.854484	0.392837	0.9995
AC002059.10	0	NA	NA	NA	NA	NA		1700018M17Rik	0	NA	NA	NA	NA	NA
AC002059.11	0	NA	NA	NA	NA	NA		1700018P08Rik	0	NA	NA	NA	NA	NA
AC002064.4	0	NA	NA	NA	NA	NA		1700019A02Rik	0	NA	NA	NA	NA	NA
AC002064.5	0	NA	NA	NA	NA	NA		1700019A23Rik	0	NA	NA	NA	NA	NA
AC002064.7	0	NA	NA	NA	NA	NA		1700019C18Rik	0.0831977	1.0081	3.53136	0.285471	0.775283	NA
AC002066.1	0	NA	NA	NA	NA	NA		1700019D03Rik	1.76895	-4.1996	2.44126	-1.72026	0.0853858	NA
AC002069.6	0	NA	NA	NA	NA	NA		1700019E08Rik	0	NA	NA	NA	NA	NA
AC002075.3	0	NA	NA	NA	NA	NA		1700019F05Rik	0	NA	NA	NA	NA	NA
AC002075.4	0	NA	NA	NA	NA	NA		1700019G24Rik	0	NA	NA	NA	NA	NA
AC002116.7	0	NA	NA	NA	NA	NA		1700019J19Rik	0	NA	NA	NA	NA	NA
AC002116.8	0	NA	NA	NA	NA	NA		1700019L13Rik	0.166395	1.57621	3.50809	0.449307	0.65321	NA
AC002117.1	0	NA	NA	NA	NA	NA		1700019M22Rik	0	NA	NA	NA	NA	NA
AC002127.2	0	NA	NA	NA	NA	NA		1700019N19Rik	0	NA	NA	NA	NA	NA
AC002127.4	0	NA	NA	NA	NA	NA		1700019P21Rik	0	NA	NA	NA	NA	NA
AC002128.5	0	NA	NA	NA	NA	NA		1700020A23Rik	0	NA	NA	NA	NA	NA
AC002306.1	0	NA	NA	NA	NA	NA		1700020D05Rik	0	NA	NA	NA	NA	NA
AC002310.10	0	NA	NA	NA	NA	NA		1700020D12Rik	0	NA	NA	NA	NA	NA
AC002310.11	0	NA	NA	NA	NA	NA		1700020G03Rik	0	NA	NA	NA	NA	NA
AC002310.12	0	NA	NA	NA	NA	NA		1700020G17Rik	0	NA	NA	NA	NA	NA
AC002310.14	0	NA	NA	NA	NA	NA		1700020L24Rik	0	NA	NA	NA	NA	NA
AC002310.17	0	NA	NA	NA	NA	NA		1700020M21Rik	0	NA	NA	NA	NA	NA
AC002310.7	0	NA	NA	NA	NA	NA		1700020N01Rik	0	NA	NA	NA	NA	NA
AC002331.2	0	NA	NA	NA	NA	NA		1700020N15Rik	0	NA	NA	NA	NA	NA
AC002368.4	0	NA	NA	NA	NA	NA		1700020N18Rik	0	NA	NA	NA	NA	NA
AC002383.2	0	NA	NA	NA	NA	NA		1700021A07Rik	0	NA	NA	NA	NA	NA
AC002386.1	0	NA	NA	NA	NA	NA		1700021F02Rik	0	NA	NA	NA	NA	NA
AC002398.11	0	NA	NA	NA	NA	NA		1700021F07Rik	0	NA	NA	NA	NA	NA
AC002398.12	0	NA	NA	NA	NA	NA		1700021F13Rik	0.213501	-1.21486	3.52301	-0.344835	0.730219	NA
AC002398.13	0	NA	NA	NA	NA	NA		1700021G15Rik	0	NA	NA	NA	NA	NA
AC002398.9	0	NA	NA	NA	NA	NA		1700021J08Rik	0	NA	NA	NA	NA	NA
AC002401.1	0	NA	NA	NA	NA	NA		1700021L23Rik	0	NA	NA	NA	NA	NA
AC002407.3	0	NA	NA	NA	NA	NA		1700021N21Rik	0.270875	-1.35656	3.51446	-0.385993	0.699502	NA
AC002429.4	0	NA	NA	NA	NA	NA		1700021P04Rik	0	NA	NA	NA	NA	NA
AC002451.3	0	NA	NA	NA	NA	NA		1700022A21Rik	0	NA	NA	NA	NA	NA
AC002456.2	0	NA	NA	NA	NA	NA		1700022A22Rik	0	NA	NA	NA	NA	NA
AC002463.3	0	NA	NA	NA	NA	NA		1700022E09Rik	0	NA	NA	NA	NA	NA
AC002467.7	0	NA	NA	NA	NA	NA		1700022H01Rik	0	NA	NA	NA	NA	NA
AC002472.11	0	NA	NA	NA	NA	NA		1700022H16Rik	0	NA	NA	NA	NA	NA
AC002472.16	0	NA	NA	NA	NA	NA		1700022I11Rik	0.394179	-0.4729	3.52056	-0.134325	0.893145	NA
AC002472.17	0	NA	NA	NA	NA	NA		1700022N22Rik	0.8479	-0.958728	3.40076	-0.281916	0.778008	NA
AC002472.8	0	NA	NA	NA	NA	NA		1700023B13Rik	0	NA	NA	NA	NA	NA
AC002480.3	0	NA	NA	NA	NA	NA		1700023C21Rik	0	NA	NA	NA	NA	NA
AC002480.4	0	NA	NA	NA	NA	NA		1700023F02Rik	0	NA	NA	NA	NA	NA
AC002486.2	0	NA	NA	NA	NA	NA		1700023G09Rik	0	NA	NA	NA	NA	NA
AC002486.3	0	NA	NA	NA	NA	NA		1700023H06Rik	5.12521	-0.0594678	2.00085	-0.0297212	0.976289	0.9995
AC002511.2	0	NA	NA	NA	NA	NA		1700024B05Rik	0	NA	NA	NA	NA	NA
AC002511.3	0	NA	NA	NA	NA	NA		1700024B18Rik	0	NA	NA	NA	NA	NA
AC002519.6	0	NA	NA	NA	NA	NA		1700024G13Rik	0	NA	NA	NA	NA	NA
AC002519.8	0	NA	NA	NA	NA	NA		1700024I08Rik	0	NA	NA	NA	NA	NA
AC002523.1	0	NA	NA	NA	NA	NA		1700024J04Rik	0	NA	NA	NA	NA	NA
AC002539.1	0	NA	NA	NA	NA	NA		1700025A08Rik	0	NA	NA	NA	NA	NA
AC002542.2	0	NA	NA	NA	NA	NA		1700025B11Rik	0	NA	NA	NA	NA	NA
AC002543.2	0	NA	NA	NA	NA	NA		1700025C18Rik	0	NA	NA	NA	NA	NA
AC002550.5	0	NA	NA	NA	NA	NA		1700025D23Rik	0	NA	NA	NA	NA	NA
AC002550.6	0	NA	NA	NA	NA	NA		1700025F24Rik	0	NA	NA	NA	NA	NA
AC002551.1	0	NA	NA	NA	NA	NA		1700025G04Rik	124.283	1.03818	0.942681	1.1013	0.270766	0.9995
AC002984.2	0	NA	NA	NA	NA	NA		1700025H01Rik	0.831977	3.41195	3.43615	0.992955	0.320732	NA
AC002985.3	0	NA	NA	NA	NA	NA		1700025J12Rik	9.33954	-1.3418	1.24491	-1.07783	0.281108	0.9995
AC003002.4	0	NA	NA	NA	NA	NA		1700025K04Rik	0	NA	NA	NA	NA	NA
AC003002.6	0	NA	NA	NA	NA	NA		1700025K24Rik	0	NA	NA	NA	NA	NA
AC003005.2	0	NA	NA	NA	NA	NA		1700025L06Rik	0	NA	NA	NA	NA	NA
AC003005.4	0	NA	NA	NA	NA	NA		1700025M24Rik	0	NA	NA	NA	NA	NA
AC003006.7	0	NA	NA	NA	NA	NA		1700025N21Rik	0.0831977	1.0081	3.53136	0.285471	0.775283	NA
AC003009.1	0	NA	NA	NA	NA	NA		1700025N23Rik	0	NA	NA	NA	NA	NA
AC003075.4	0	NA	NA	NA	NA	NA		1700025O08Rik	0	NA	NA	NA	NA	NA
AC003080.4	0	NA	NA	NA	NA	NA		1700026D11Rik	0.677187	-2.78736	3.43394	-0.811708	0.416959	NA
AC003084.2	0	NA	NA	NA	NA	NA		1700026F02Rik	0	NA	NA	NA	NA	NA
AC003088.1	0	NA	NA	NA	NA	NA		1700026J12Rik	1.58021	-4.0257	3.40492	-1.18232	0.237079	NA
AC003090.1	0	NA	NA	NA	NA	NA		1700026J14Rik	0	NA	NA	NA	NA	NA
AC003092.1	0	NA	NA	NA	NA	NA		1700026N04Rik	0	NA	NA	NA	NA	NA
AC003092.2	0	NA	NA	NA	NA	NA		1700027A07Rik	0	NA	NA	NA	NA	NA
AC003099.2	0	NA	NA	NA	NA	NA		1700027A15Rik	0	NA	NA	NA	NA	NA
AC003101.1	0	NA	NA	NA	NA	NA		1700027F06Rik	0	NA	NA	NA	NA	NA
AC003104.1	0	NA	NA	NA	NA	NA		1700027F09Rik	0	NA	NA	NA	NA	NA
AC003682.16	0	NA	NA	NA	NA	NA		1700027H10Rik	0	NA	NA	NA	NA	NA
AC003958.2	0	NA	NA	NA	NA	NA		1700027I24Rik	0	NA	NA	NA	NA	NA
AC003958.6	0	NA	NA	NA	NA	NA		1700027J07Rik	2.10349	3.93064	3.40603	1.15402	0.24849	NA
AC003973.3	0	NA	NA	NA	NA	NA		1700028B04Rik	0	NA	NA	NA	NA	NA
AC003973.4	0	NA	NA	NA	NA	NA		1700028D13Rik	0	NA	NA	NA	NA	NA
AC003984.1	0	NA	NA	NA	NA	NA		1700028E10Rik	25.9024	2.42806	1.50309	1.61538	0.106229	0.948868
AC003985.1	0	NA	NA	NA	NA	NA		1700028I16Rik	6.78585	-6.12898	2.14885	-2.85222	0.0043415	0.315146
AC003986.5	0	NA	NA	NA	NA	NA		1700028J19Rik	0	NA	NA	NA	NA	NA
AC003986.6	0	NA	NA	NA	NA	NA		1700028K03Rik	0.974554	-0.780638	3.38752	-0.230445	0.817746	NA
AC003986.7	0	NA	NA	NA	NA	NA		1700028M03Rik	0	NA	NA	NA	NA	NA
AC003988.1	0	NA	NA	NA	NA	NA		1700028N14Rik	0	NA	NA	NA	NA	NA
AC003989.3	0	NA	NA	NA	NA	NA		1700028P14Rik	0	NA	NA	NA	NA	NA
AC003989.4	0	NA	NA	NA	NA	NA		1700028P15Rik	0.213501	-1.21486	3.52301	-0.344835	0.730219	NA
AC003991.3	0	NA	NA	NA	NA	NA		1700029B22Rik	0	NA	NA	NA	NA	NA
AC004004.2	0	NA	NA	NA	NA	NA		1700029B24Rik	0	NA	NA	NA	NA	NA
AC004006.2	0	NA	NA	NA	NA	NA		1700029E06Rik	0	NA	NA	NA	NA	NA
AC004009.1	0	NA	NA	NA	NA	NA		1700029F12Rik	0	NA	NA	NA	NA	NA
AC004009.2	0	NA	NA	NA	NA	NA		1700029H14Rik	9.12366	0.5694	1.59769	0.356389	0.721549	0.9995
AC004009.3	0	NA	NA	NA	NA	NA		1700029I15Rik	0.115385	-0.455184	3.53381	-0.128808	0.897509	NA
AC004012.1	0	NA	NA	NA	NA	NA		1700029J03Rik	0	NA	NA	NA	NA	NA
AC004014.3	0	NA	NA	NA	NA	NA		1700029J07Rik	21.4979	4.45431	3.26607	1.36381	NA	NA
AC004019.10	0	NA	NA	NA	NA	NA		1700029M03Rik	0	NA	NA	NA	NA	NA
AC004019.13	0	NA	NA	NA	NA	NA		1700029M20Rik	0	NA	NA	NA	NA	NA
AC004022.7	0	NA	NA	NA	NA	NA		1700029N11Rik	67.0444	-0.503655	0.819253	-0.614774	0.538704	0.9995
AC004022.8	0	NA	NA	NA	NA	NA		1700029P11Rik	0	NA	NA	NA	NA	NA
AC004047.1	0	NA	NA	NA	NA	NA		1700030A11Rik	0	NA	NA	NA	NA	NA
AC004054.1	0	NA	NA	NA	NA	NA		1700030C10Rik	0.252048	0.854873	3.50809	0.243686	0.807474	NA
AC004057.1	0	NA	NA	NA	NA	NA		1700030C12Rik	0	NA	NA	NA	NA	NA
AC004062.2	0	NA	NA	NA	NA	NA		1700030C14Rik	0	NA	NA	NA	NA	NA
AC004063.1	0	NA	NA	NA	NA	NA		1700030E10Rik	0	NA	NA	NA	NA	NA
AC004066.3	0	NA	NA	NA	NA	NA		1700030F04Rik	0.115385	-0.455184	3.53381	-0.128808	0.897509	NA
AC004067.5	0	NA	NA	NA	NA	NA		1700030I03Rik	0	NA	NA	NA	NA	NA
AC004067.6	0	NA	NA	NA	NA	NA		1700030J22Rik	5.46753	0.579534	1.75602	0.330027	0.741379	0.9995
AC004069.1	0	NA	NA	NA	NA	NA		1700030K09Rik	7.56394	-2.27792	2.13629	-1.0663	0.286289	0.9995
AC004069.2	0	NA	NA	NA	NA	NA		1700030L20Rik	0	NA	NA	NA	NA	NA
AC004070.1	0	NA	NA	NA	NA	NA		1700030L22Rik	0.213501	-1.21486	3.52301	-0.344835	0.730219	NA
AC004076.5	0	NA	NA	NA	NA	NA		1700030M09Rik	0	NA	NA	NA	NA	NA
AC004076.7	0	NA	NA	NA	NA	NA		1700030N03Rik	0	NA	NA	NA	NA	NA
AC004076.9	0	NA	NA	NA	NA	NA		1700030N18Rik	0	NA	NA	NA	NA	NA
AC004112.4	0	NA	NA	NA	NA	NA		1700030O20Rik	0	NA	NA	NA	NA	NA
AC004129.7	0	NA	NA	NA	NA	NA		1700031A10Rik	0	NA	NA	NA	NA	NA
AC004129.9	0	NA	NA	NA	NA	NA		1700031F05Rik	0	NA	NA	NA	NA	NA
AC004156.3	0	NA	NA	NA	NA	NA		1700031F10Rik	0	NA	NA	NA	NA	NA
AC004158.3	0	NA	NA	NA	NA	NA		1700031L13Rik	0	NA	NA	NA	NA	NA
AC004160.4	0	NA	NA	NA	NA	NA		1700031M16Rik	0	NA	NA	NA	NA	NA
AC004231.2	0	NA	NA	NA	NA	NA		1700031P21Rik	0	NA	NA	NA	NA	NA
AC004237.1	0	NA	NA	NA	NA	NA		1700034B16Rik	0	NA	NA	NA	NA	NA
AC004257.1	0	NA	NA	NA	NA	NA		1700034E13Rik	1.28448	4.02822	3.41809	1.1785	0.238598	NA
AC004381.7	0	NA	NA	NA	NA	NA		1700034G24Rik	0	NA	NA	NA	NA	NA
AC004381.8	0	NA	NA	NA	NA	NA		1700034H15Rik	9.58024	-2.15059	2.20484	-0.975397	0.329363	0.9995
AC004381.9	0	NA	NA	NA	NA	NA		1700034I23Rik	0	NA	NA	NA	NA	NA
AC004386.3	0	NA	NA	NA	NA	NA		1700034J04Rik	0	NA	NA	NA	NA	NA
AC004448.5	0	NA	NA	NA	NA	NA		1700034J05Rik	0.428262	-2.17642	3.46025	-0.628978	0.529364	NA
AC004449.6	0	NA	NA	NA	NA	NA		1700034K08Rik	0	NA	NA	NA	NA	NA
AC004461.4	0	NA	NA	NA	NA	NA		1700034P13Rik	11.4866	1.32533	1.97629	0.670611	0.502468	0.9995
AC004471.10	0	NA	NA	NA	NA	NA		1700036A12Rik	0	NA	NA	NA	NA	NA
AC004471.9	0	NA	NA	NA	NA	NA		1700036G14Rik	0	NA	NA	NA	NA	NA
AC004485.3	0	NA	NA	NA	NA	NA		1700036O09Rik	0	NA	NA	NA	NA	NA
AC004490.1	0	NA	NA	NA	NA	NA		1700037C06Rik	0	NA	NA	NA	NA	NA
AC004535.2	0	NA	NA	NA	NA	NA		1700037C18Rik	3.38601	1.53941	3.28577	0.468508	0.639421	0.9995
AC004538.3	0	NA	NA	NA	NA	NA		1700037F03Rik	0	NA	NA	NA	NA	NA
AC004540.4	15.2457	21.2448	2.90783	7.30608	NA	NA		1700037H04Rik	1733.65	-0.191408	0.455692	-0.420038	0.674458	0.9995
AC004540.5	0	NA	NA	NA	NA	NA		1700039E22Rik	0	NA	NA	NA	NA	NA
AC004543.2	0	NA	NA	NA	NA	NA		1700039I01Rik	0	NA	NA	NA	NA	NA
AC004623.2	0	NA	NA	NA	NA	NA		1700039M10Rik	0	NA	NA	NA	NA	NA
AC004623.3	0	NA	NA	NA	NA	NA		1700039M15Rik	0	NA	NA	NA	NA	NA
AC004637.1	0	NA	NA	NA	NA	NA		1700040D17Rik	0	NA	NA	NA	NA	NA
AC004691.5	0	NA	NA	NA	NA	NA		1700040E09Rik	0.166395	1.57621	3.50809	0.449307	0.65321	NA
AC004692.4	0	NA	NA	NA	NA	NA		1700040F15Rik	0	NA	NA	NA	NA	NA
AC004692.5	0	NA	NA	NA	NA	NA		1700040F17Rik	0	NA	NA	NA	NA	NA
AC004702.2	0	NA	NA	NA	NA	NA		1700040K01Rik	0	NA	NA	NA	NA	NA
AC004704.1	0	NA	NA	NA	NA	NA		1700040L08Rik	0	NA	NA	NA	NA	NA
AC004704.2	0	NA	NA	NA	NA	NA		1700041B01Rik	0	NA	NA	NA	NA	NA
AC004775.5	0	NA	NA	NA	NA	NA		1700041C23Rik	0	NA	NA	NA	NA	NA
AC004800.1	0	NA	NA	NA	NA	NA		1700041G16Rik	0	NA	NA	NA	NA	NA
AC004837.3	0	NA	NA	NA	NA	NA		1700041I07Rik	0	NA	NA	NA	NA	NA
AC004837.4	0	NA	NA	NA	NA	NA		1700041M05Rik	0	NA	NA	NA	NA	NA
AC004837.5	0	NA	NA	NA	NA	NA		1700041M19Rik	0	NA	NA	NA	NA	NA
AC004854.5	0	NA	NA	NA	NA	NA		1700042D02Rik	0	NA	NA	NA	NA	NA
AC004862.6	0	NA	NA	NA	NA	NA		1700042G07Rik	0	NA	NA	NA	NA	NA
AC004866.1	0	NA	NA	NA	NA	NA		1700042G15Rik	0	NA	NA	NA	NA	NA
AC004866.3	0	NA	NA	NA	NA	NA		1700042O05Rik	0	NA	NA	NA	NA	NA
AC004869.2	0	NA	NA	NA	NA	NA		1700042O10Rik	32.3542	2.33204	1.44866	1.6098	0.107442	0.948868
AC004869.3	0	NA	NA	NA	NA	NA		1700044C05Rik	0	NA	NA	NA	NA	NA
AC004870.3	0	NA	NA	NA	NA	NA		1700044K03Rik	0	NA	NA	NA	NA	NA
AC004870.4	0	NA	NA	NA	NA	NA		1700045H11Rik	0	NA	NA	NA	NA	NA
AC004870.5	0	NA	NA	NA	NA	NA		1700045I11Rik	0	NA	NA	NA	NA	NA
AC004878.2	0	NA	NA	NA	NA	NA		1700046C09Rik	0	NA	NA	NA	NA	NA
AC004878.8	0	NA	NA	NA	NA	NA		1700047A11Rik	0	NA	NA	NA	NA	NA
AC004895.4	0	NA	NA	NA	NA	NA		1700047E10Rik	0.0856524	-0.455184	3.53381	-0.128808	0.897509	NA
AC004899.3	0	NA	NA	NA	NA	NA		1700047F07Rik	0	NA	NA	NA	NA	NA
AC004901.1	0	NA	NA	NA	NA	NA		1700047G03Rik	0	NA	NA	NA	NA	NA
AC004911.2	0	NA	NA	NA	NA	NA		1700047G07Rik	0	NA	NA	NA	NA	NA
AC004920.2	0	NA	NA	NA	NA	NA		1700047K16Rik	0.230769	-1.28535	3.51915	-0.365243	0.71493	NA
AC004920.3	0	NA	NA	NA	NA	NA		1700047L14Rik	0	NA	NA	NA	NA	NA
AC004938.5	0	NA	NA	NA	NA	NA		1700047M11Rik	7.48071	3.56256	1.53042	2.32784	0.0199208	0.603752
AC004941.3	0	NA	NA	NA	NA	NA		1700047N06Rik	0	NA	NA	NA	NA	NA
AC004941.5	0	NA	NA	NA	NA	NA		1700047O18Rik	0	NA	NA	NA	NA	NA
AC004945.1	0	NA	NA	NA	NA	NA		1700048F04Rik	0	NA	NA	NA	NA	NA
AC004947.2	0	NA	NA	NA	NA	NA		1700048M11Rik	0	NA	NA	NA	NA	NA
AC004951.5	0	NA	NA	NA	NA	NA		1700048O14Rik	0	NA	NA	NA	NA	NA
AC004951.6	0	NA	NA	NA	NA	NA		1700048O20Rik	0.753648	-2.06293	3.17545	-0.649648	0.51592	NA
AC004967.7	0	NA	NA	NA	NA	NA		1700048P04Rik	0	NA	NA	NA	NA	NA
AC004980.10	0	NA	NA	NA	NA	NA		1700049E15Rik	0	NA	NA	NA	NA	NA
AC004980.7	0	NA	NA	NA	NA	NA		1700049E17Rik1	0	NA	NA	NA	NA	NA
AC004980.8	0	NA	NA	NA	NA	NA		1700049E17Rik2	0	NA	NA	NA	NA	NA
AC004980.9	0	NA	NA	NA	NA	NA		1700049E22Rik	0	NA	NA	NA	NA	NA
AC004985.12	0	NA	NA	NA	NA	NA		1700049L16Rik	0	NA	NA	NA	NA	NA
AC004987.10	0	NA	NA	NA	NA	NA		1700051A21Rik	0	NA	NA	NA	NA	NA
AC005008.2	0	NA	NA	NA	NA	NA		1700051K13Rik	0.171305	-1.04716	3.52844	-0.296778	0.766636	NA
AC005008.3	0	NA	NA	NA	NA	NA		1700051O22Rik	0.427002	-2.14665	3.46183	-0.620092	0.535197	NA
AC005009.1	0	NA	NA	NA	NA	NA		1700052H01Rik	0	NA	NA	NA	NA	NA
AC005013.5	0	NA	NA	NA	NA	NA		1700052I22Rik	0	NA	NA	NA	NA	NA
AC005014.5	0	NA	NA	NA	NA	NA		1700052K11Rik	11.9774	-1.37361	1.18217	-1.16194	0.245259	0.9995
AC005019.2	0	NA	NA	NA	NA	NA		1700054A03Rik	0.406312	-2.03816	3.46787	-0.587729	0.556714	NA
AC005019.3	0	NA	NA	NA	NA	NA		1700054K02Rik	0	NA	NA	NA	NA	NA
AC005034.2	0	NA	NA	NA	NA	NA		1700054K19Rik	0	NA	NA	NA	NA	NA
AC005037.3	0	NA	NA	NA	NA	NA		1700054M17Rik	0.427002	-2.14665	3.46183	-0.620092	0.535197	NA
AC005040.3	0	NA	NA	NA	NA	NA		1700054O05Rik	0	NA	NA	NA	NA	NA
AC005041.11	0	NA	NA	NA	NA	NA		1700054O19Rik	0.34261	-1.86103	3.47872	-0.534976	0.592666	NA
AC005042.3	0	NA	NA	NA	NA	NA		1700055C04Rik	0	NA	NA	NA	NA	NA
AC005042.5	0	NA	NA	NA	NA	NA		1700055D18Rik	0.854004	-3.14452	3.42293	-0.918663	0.358272	NA
AC005062.2	0	NA	NA	NA	NA	NA		1700056E22Rik	18.289	1.31274	1.46536	0.895849	0.370334	0.9995
AC005076.5	0	NA	NA	NA	NA	NA		1700056N10Rik	0.230769	-1.28535	3.51915	-0.365243	0.71493	NA
AC005077.14	0	NA	NA	NA	NA	NA		1700057G04Rik	0	NA	NA	NA	NA	NA
AC005077.5	0	NA	NA	NA	NA	NA		1700057H15Rik	0	NA	NA	NA	NA	NA
AC005077.7	0	NA	NA	NA	NA	NA		1700057H21Rik	0	NA	NA	NA	NA	NA
AC005077.8	0	NA	NA	NA	NA	NA		1700058P15Rik	0	NA	NA	NA	NA	NA
AC005082.12	0	NA	NA	NA	NA	NA		1700060C16Rik	0	NA	NA	NA	NA	NA
AC005083.1	0	NA	NA	NA	NA	NA		1700060C20Rik	0	NA	NA	NA	NA	NA
AC005094.2	0	NA	NA	NA	NA	NA		1700060J05Rik	0	NA	NA	NA	NA	NA
AC005102.1	0	NA	NA	NA	NA	NA		1700060O08Rik	0	NA	NA	NA	NA	NA
AC005104.3	0	NA	NA	NA	NA	NA		1700061A03Rik	0	NA	NA	NA	NA	NA
AC005105.2	0	NA	NA	NA	NA	NA		1700061E17Rik	0	NA	NA	NA	NA	NA
AC005150.1	0	NA	NA	NA	NA	NA		1700061E18Rik	0	NA	NA	NA	NA	NA
AC005154.7	0	NA	NA	NA	NA	NA		1700061F12Rik	0	NA	NA	NA	NA	NA
AC005154.8	0	NA	NA	NA	NA	NA		1700061H18Rik	0	NA	NA	NA	NA	NA
AC005160.3	0	NA	NA	NA	NA	NA		1700061I17Rik	0	NA	NA	NA	NA	NA
AC005162.5	0	NA	NA	NA	NA	NA		1700061J23Rik	0	NA	NA	NA	NA	NA
AC005176.1	0	NA	NA	NA	NA	NA		1700061N14Rik	0	NA	NA	NA	NA	NA
AC005176.2	0	NA	NA	NA	NA	NA		1700062C10Rik	0	NA	NA	NA	NA	NA
AC005178.1	0	NA	NA	NA	NA	NA		1700063A18Rik	0	NA	NA	NA	NA	NA
AC005189.6	0	NA	NA	NA	NA	NA		1700063D05Rik	9.40691	1.50826	1.01423	1.4871	0.13699	0.974855
AC005197.2	0	NA	NA	NA	NA	NA		1700063H04Rik	0	NA	NA	NA	NA	NA
AC005220.3	0	NA	NA	NA	NA	NA		1700063H06Rik	0	NA	NA	NA	NA	NA
AC005229.7	0.36652	0.0555216	3.51792	0.0157825	0.987408	0.997412		1700063I16Rik	0	NA	NA	NA	NA	NA
AC005237.2	0	NA	NA	NA	NA	NA		1700063J08Rik	4.18934	0.84996	2.39358	0.3551	0.722514	0.9995
AC005253.2	0	NA	NA	NA	NA	NA		1700063K16Rik	0.0755575	0.974426	3.53218	0.275871	0.782647	NA
AC005253.4	0	NA	NA	NA	NA	NA		1700063O14Rik	0	NA	NA	NA	NA	NA
AC005255.3	0	NA	NA	NA	NA	NA		1700064H15Rik	0	NA	NA	NA	NA	NA
AC005256.1	0	NA	NA	NA	NA	NA		1700064J06Rik	0	NA	NA	NA	NA	NA
AC005262.2	0	NA	NA	NA	NA	NA		1700064M15Rik	0	NA	NA	NA	NA	NA
AC005262.3	0	NA	NA	NA	NA	NA		1700065D16Rik	0	NA	NA	NA	NA	NA
AC005262.4	0	NA	NA	NA	NA	NA		1700065I16Rik	0	NA	NA	NA	NA	NA
AC005276.1	0	NA	NA	NA	NA	NA		1700065J11Rik	0	NA	NA	NA	NA	NA
AC005281.1	0	NA	NA	NA	NA	NA		1700065J18Rik	0.513914	-2.43489	3.44778	-0.706219	0.480052	NA
AC005281.2	0	NA	NA	NA	NA	NA		1700065L07Rik	0	NA	NA	NA	NA	NA
AC005301.10	0	NA	NA	NA	NA	NA		1700065O20Rik	0	NA	NA	NA	NA	NA
AC005301.9	0	NA	NA	NA	NA	NA		1700066B17Rik	0	NA	NA	NA	NA	NA
AC005304.1	0	NA	NA	NA	NA	NA		1700066B19Rik	1.53665	-3.99815	3.083	-1.29684	0.194687	NA
AC005306.3	0	NA	NA	NA	NA	NA		1700066C05Rik	0	NA	NA	NA	NA	NA
AC005307.1	0	NA	NA	NA	NA	NA		1700066J03Rik	0.270875	-1.35656	3.51446	-0.385993	0.699502	NA
AC005307.3	0	NA	NA	NA	NA	NA		1700066M21Rik	53.7787	3.17653	1.23718	2.56755	0.0102421	0.442971
AC005307.4	0	NA	NA	NA	NA	NA		1700066N21Rik	0	NA	NA	NA	NA	NA
AC005307.5	0	NA	NA	NA	NA	NA		1700066O22Rik	0.332791	2.2304	3.48725	0.639588	0.52244	NA
AC005324.7	0	NA	NA	NA	NA	NA		1700067G17Rik	0	NA	NA	NA	NA	NA
AC005324.8	0	NA	NA	NA	NA	NA		1700067K01Rik	3.68193	0.346872	2.14512	0.161703	0.87154	0.9995
AC005329.7	0	NA	NA	NA	NA	NA		1700067P10Rik	0	NA	NA	NA	NA	NA
AC005330.2	0	NA	NA	NA	NA	NA		1700069B07Rik	0	NA	NA	NA	NA	NA
AC005336.4	0.141164	0.893695	3.53381	0.252898	0.800347	0.98682		1700069L16Rik	0	NA	NA	NA	NA	NA
AC005336.5	0	NA	NA	NA	NA	NA		1700069P05Rik	0	NA	NA	NA	NA	NA
AC005339.2	0	NA	NA	NA	NA	NA		1700071G01Rik	0.320252	-1.73285	3.48743	-0.496886	0.61927	NA
AC005351.1	0	NA	NA	NA	NA	NA		1700071K01Rik	0	NA	NA	NA	NA	NA
AC005355.1	0	NA	NA	NA	NA	NA		1700071M16Rik	3.95139	0.0776648	2.09931	0.0369955	0.970489	0.9995
AC005355.3	0	NA	NA	NA	NA	NA		1700072B07Rik	0	NA	NA	NA	NA	NA
AC005357.1	0	NA	NA	NA	NA	NA		1700072G22Rik	3.19139	0.376115	3.27818	0.114733	0.908657	0.9995
AC005363.11	0	NA	NA	NA	NA	NA		1700072O05Rik	0	NA	NA	NA	NA	NA
AC005363.9	0	NA	NA	NA	NA	NA		1700073E17Rik	0	NA	NA	NA	NA	NA
AC005387.2	0	NA	NA	NA	NA	NA		1700074A21Rik	0.135437	-0.455184	3.53381	-0.128808	0.897509	NA
AC005387.3	0	NA	NA	NA	NA	NA		1700074H08Rik	0	NA	NA	NA	NA	NA
AC005391.2	0	NA	NA	NA	NA	NA		1700074P13Rik	0	NA	NA	NA	NA	NA
AC005392.13	0	NA	NA	NA	NA	NA		1700080C20Rik	0	NA	NA	NA	NA	NA
AC005394.1	0	NA	NA	NA	NA	NA		1700080N15Rik	0	NA	NA	NA	NA	NA
AC005481.5	0	NA	NA	NA	NA	NA		1700080O16Rik	0.213501	-1.21486	3.52301	-0.344835	0.730219	NA
AC005487.2	0	NA	NA	NA	NA	NA		1700081B01Rik	0	NA	NA	NA	NA	NA
AC005488.11	0	NA	NA	NA	NA	NA		1700081H04Rik	0	NA	NA	NA	NA	NA
AC005498.4	0	NA	NA	NA	NA	NA		1700081N11Rik	2.79923	-2.69546	3.34941	-0.804757	0.42096	0.9995
AC005514.2	0	NA	NA	NA	NA	NA		1700082M22Rik	0	NA	NA	NA	NA	NA
AC005518.2	0	NA	NA	NA	NA	NA		1700083H02Rik	0	NA	NA	NA	NA	NA
AC005519.4	0	NA	NA	NA	NA	NA		1700084C06Rik	0	NA	NA	NA	NA	NA
AC005522.7	0	NA	NA	NA	NA	NA		1700084D21Rik	0	NA	NA	NA	NA	NA
AC005523.2	0	NA	NA	NA	NA	NA		1700084E18Rik	15.2362	0.647697	0.984397	0.657963	0.510562	0.9995
AC005523.3	0	NA	NA	NA	NA	NA		1700084F23Rik	0	NA	NA	NA	NA	NA
AC005532.5	0	NA	NA	NA	NA	NA		1700084J12Rik	0	NA	NA	NA	NA	NA
AC005534.6	0	NA	NA	NA	NA	NA		1700084M14Rik	0	NA	NA	NA	NA	NA
AC005537.2	0	NA	NA	NA	NA	NA		1700085C21Rik	3.25736	-3.74589	2.26921	-1.65075	0.09879	0.944207
AC005538.3	0	NA	NA	NA	NA	NA		1700085D07Rik	0	NA	NA	NA	NA	NA
AC005538.5	0	NA	NA	NA	NA	NA		1700086D15Rik	0	NA	NA	NA	NA	NA
AC005540.3	0	NA	NA	NA	NA	NA		1700086L19Rik	0	NA	NA	NA	NA	NA
AC005546.2	0	NA	NA	NA	NA	NA		1700086O06Rik	5.32827	-5.78492	2.20373	-2.62506	0.00866334	0.421464
AC005550.3	0	NA	NA	NA	NA	NA		1700086P04Rik	0.822894	-0.294623	3.4094	-0.0864149	0.931137	NA
AC005550.5	0	NA	NA	NA	NA	NA		1700087I21Rik	7.06507	-1.19783	2.25754	-0.530591	0.595702	0.9995
AC005559.3	0	NA	NA	NA	NA	NA		1700087M22Rik	0	NA	NA	NA	NA	NA
AC005562.1	0	NA	NA	NA	NA	NA		1700088E04Rik	6.44993	1.51381	1.66267	0.910471	0.362574	0.9995
AC005578.3	0	NA	NA	NA	NA	NA		1700091H14Rik	0	NA	NA	NA	NA	NA
AC005588.2	0	NA	NA	NA	NA	NA		1700092C02Rik	0	NA	NA	NA	NA	NA
AC005592.3	0	NA	NA	NA	NA	NA		1700092C10Rik	0	NA	NA	NA	NA	NA
AC005592.4	0	NA	NA	NA	NA	NA		1700092C17Rik	0	NA	NA	NA	NA	NA
AC005593.2	0	NA	NA	NA	NA	NA		1700092E16Rik	0	NA	NA	NA	NA	NA
AC005597.1	0	NA	NA	NA	NA	NA		1700092E19Rik	0	NA	NA	NA	NA	NA
AC005599.3	0	NA	NA	NA	NA	NA		1700092K14Rik	0	NA	NA	NA	NA	NA
AC005606.14	0	NA	NA	NA	NA	NA		1700092M07Rik	0	NA	NA	NA	NA	NA
AC005606.15	0	NA	NA	NA	NA	NA		1700093J21Rik	0	NA	NA	NA	NA	NA
AC005609.16	0	NA	NA	NA	NA	NA		1700093K21Rik	0	NA	NA	NA	NA	NA
AC005609.17	0	NA	NA	NA	NA	NA		1700094D03Rik	8.85671	-3.51901	1.59708	-2.2034	0.0275664	0.678577
AC005609.18	0	NA	NA	NA	NA	NA		1700094J05Rik	0	NA	NA	NA	NA	NA
AC005609.19	0	NA	NA	NA	NA	NA		1700094M23Rik	1.9992	1.62521	3.08727	0.526424	0.598594	NA
AC005609.2	0	NA	NA	NA	NA	NA		1700094M24Rik	0	NA	NA	NA	NA	NA
AC005609.20	0	NA	NA	NA	NA	NA		1700095A13Rik	0	NA	NA	NA	NA	NA
AC005613.1	0	NA	NA	NA	NA	NA		1700095A21Rik	0	NA	NA	NA	NA	NA
AC005614.3	0	NA	NA	NA	NA	NA		1700095B10Rik	0	NA	NA	NA	NA	NA
AC005614.5	0	NA	NA	NA	NA	NA		1700095J03Rik	0	NA	NA	NA	NA	NA
AC005616.1	0	NA	NA	NA	NA	NA		1700095J07Rik	0	NA	NA	NA	NA	NA
AC005616.2	0	NA	NA	NA	NA	NA		1700095J12Rik	0.316422	-1.71493	3.4887	-0.491567	0.623026	NA
AC005618.10	0	NA	NA	NA	NA	NA		1700095K22Rik	0	NA	NA	NA	NA	NA
AC005618.6	0	NA	NA	NA	NA	NA		1700096J18Rik	0	NA	NA	NA	NA	NA
AC005618.8	0	NA	NA	NA	NA	NA		1700096K18Rik	333.015	0.172523	0.640241	0.269466	0.787571	0.9995
AC005618.9	0	NA	NA	NA	NA	NA		1700097M23Rik	0.26633	0.28677	3.53136	0.0812066	0.935278	NA
AC005625.1	0	NA	NA	NA	NA	NA		1700097N02Rik	2.74766	-3.50408	2.82421	-1.24073	0.214706	0.9995
AC005626.3	0	NA	NA	NA	NA	NA		1700099I09Rik	0.0755575	0.974426	3.53218	0.275871	0.782647	NA
AC005682.6	0	NA	NA	NA	NA	NA		1700100I10Rik	0.90815	-0.329648	2.69963	-0.122109	0.902813	NA
AC005703.2	0	NA	NA	NA	NA	NA		1700100L14Rik	0	NA	NA	NA	NA	NA
AC005722.4	0	NA	NA	NA	NA	NA		1700101I11Rik	114.065	0.844735	0.516642	1.63505	0.102039	0.948868
AC005730.2	0	NA	NA	NA	NA	NA		1700101I19Rik	0	NA	NA	NA	NA	NA
AC005740.3	0	NA	NA	NA	NA	NA		1700101O22Rik	0	NA	NA	NA	NA	NA
AC005740.4	0	NA	NA	NA	NA	NA		1700102F20Rik	0	NA	NA	NA	NA	NA
AC005740.5	0	NA	NA	NA	NA	NA		1700102H20Rik	0.428262	-2.17642	3.46025	-0.628978	0.529364	NA
AC005740.6	0	NA	NA	NA	NA	NA		1700102P08Rik	1.51178	-3.96691	3.40581	-1.16475	0.244121	NA
AC005740.7	0	NA	NA	NA	NA	NA		1700104B16Rik	0	NA	NA	NA	NA	NA
AC005741.2	0	NA	NA	NA	NA	NA		1700104L18Rik	0	NA	NA	NA	NA	NA
AC005752.10	0	NA	NA	NA	NA	NA		1700105G05Rik	0.915174	3.54607	3.43157	1.03337	0.301432	NA
AC005753.1	0	NA	NA	NA	NA	NA		1700105P06Rik	0	NA	NA	NA	NA	NA
AC005753.3	0	NA	NA	NA	NA	NA		1700106O07Rik	0	NA	NA	NA	NA	NA
AC005754.7	0	NA	NA	NA	NA	NA		1700108F19Rik	25.3137	-1.16095	1.42354	-0.815538	0.414764	0.9995
AC005754.8	0	NA	NA	NA	NA	NA		1700108J01Rik	0	NA	NA	NA	NA	NA
AC005757.6	0	NA	NA	NA	NA	NA		1700108N06Rik	0	NA	NA	NA	NA	NA
AC005758.1	0	NA	NA	NA	NA	NA		1700108N11Rik	0	NA	NA	NA	NA	NA
AC005772.2	0	NA	NA	NA	NA	NA		1700109G14Rik	0	NA	NA	NA	NA	NA
AC005776.1	0	NA	NA	NA	NA	NA		1700109G15Rik	0.115385	-0.455184	3.53381	-0.128808	0.897509	NA
AC005777.3	0	NA	NA	NA	NA	NA		1700109H08Rik	8.16408	1.01502	1.88172	0.539414	NA	NA
AC005780.1	0	NA	NA	NA	NA	NA		1700109I08Rik	0	NA	NA	NA	NA	NA
AC005785.2	0	NA	NA	NA	NA	NA		1700109K24Rik	0	NA	NA	NA	NA	NA
AC005785.5	0	NA	NA	NA	NA	NA		1700110C19Rik	0	NA	NA	NA	NA	NA
AC005786.3	0	NA	NA	NA	NA	NA		1700110I01Rik	0	NA	NA	NA	NA	NA
AC005786.5	0	NA	NA	NA	NA	NA		1700110I07Rik	0	NA	NA	NA	NA	NA
AC005786.6	0	NA	NA	NA	NA	NA		1700110K17Rik	2.59966	0.734006	2.56706	0.285933	0.77493	0.9995
AC005786.7	0	NA	NA	NA	NA	NA		1700111E14Rik	0	NA	NA	NA	NA	NA
AC005787.5	0	NA	NA	NA	NA	NA		1700111N16Rik	0	NA	NA	NA	NA	NA
AC005789.9	0	NA	NA	NA	NA	NA		1700112D23Rik	0.115385	-0.455184	3.53381	-0.128808	0.897509	NA
AC005792.1	0	NA	NA	NA	NA	NA		1700112H15Rik	0.0831977	1.0081	3.53136	0.285471	0.775283	NA
AC005794.1	0	NA	NA	NA	NA	NA		1700112J05Rik	0	NA	NA	NA	NA	NA
AC005795.1	0	NA	NA	NA	NA	NA		1700112J16Rik	0.0856524	-0.455184	3.53381	-0.128808	0.897509	NA
AC005796.2	0	NA	NA	NA	NA	NA		1700112K13Rik	0	NA	NA	NA	NA	NA
AC005808.3	0	NA	NA	NA	NA	NA		1700112L15Rik	0	NA	NA	NA	NA	NA
AC005838.2	0	NA	NA	NA	NA	NA		1700112M02Rik	0	NA	NA	NA	NA	NA
AC005863.1	0	NA	NA	NA	NA	NA		1700113A16Rik	0.77497	-0.222074	3.41215	-0.0650833	0.948108	NA
AC005914.1	0	NA	NA	NA	NA	NA		1700113B09Rik	0	NA	NA	NA	NA	NA
AC005915.1	0	NA	NA	NA	NA	NA		1700113B19Rik	0	NA	NA	NA	NA	NA
AC005943.2	0	NA	NA	NA	NA	NA		1700113H08Rik	16.1532	-1.1531	1.56374	-0.737398	0.46088	0.9995
AC005943.6	0	NA	NA	NA	NA	NA		1700116B05Rik	0	NA	NA	NA	NA	NA
AC005944.2	0	NA	NA	NA	NA	NA		1700116H05Rik	1.16477	3.8865	3.42161	1.13587	0.256012	NA
AC005954.3	0	NA	NA	NA	NA	NA		1700119H24Rik	2.63595	-0.537193	2.9833	-0.180066	0.8571	0.9995
AC005954.4	0	NA	NA	NA	NA	NA		1700119I11Rik	0	NA	NA	NA	NA	NA
AC006000.5	0	NA	NA	NA	NA	NA		1700120B22Rik	0	NA	NA	NA	NA	NA
AC006003.3	0	NA	NA	NA	NA	NA		1700120C14Rik	6.44245	-0.610207	1.58282	-0.385518	0.699853	0.9995
AC006007.1	0	NA	NA	NA	NA	NA		1700120C18Rik	0	NA	NA	NA	NA	NA
AC006014.7	0	NA	NA	NA	NA	NA		1700120E14Rik	0	NA	NA	NA	NA	NA
AC006014.8	0	NA	NA	NA	NA	NA		1700120G07Rik	0	NA	NA	NA	NA	NA
AC006019.3	0	NA	NA	NA	NA	NA		1700120G11Rik	0	NA	NA	NA	NA	NA
AC006019.4	0	NA	NA	NA	NA	NA		1700120K04Rik	0	NA	NA	NA	NA	NA
AC006022.4	0	NA	NA	NA	NA	NA		1700120O09Rik	0	NA	NA	NA	NA	NA
AC006026.12	0	NA	NA	NA	NA	NA		1700121C08Rik	0	NA	NA	NA	NA	NA
AC006026.13	0	NA	NA	NA	NA	NA		1700121L03Rik	0.171305	-1.04716	3.52844	-0.296778	0.766636	NA
AC006026.9	0.11308	-0.548977	3.53381	-0.15535	0.876545	0.98682		1700121L16Rik	0	NA	NA	NA	NA	NA
AC006028.11	0	NA	NA	NA	NA	NA		1700121N20Rik	0	NA	NA	NA	NA	NA
AC006033.22	0	NA	NA	NA	NA	NA		1700122C19Rik	0.0831977	1.0081	3.53136	0.285471	0.775283	NA
AC006037.2	0	NA	NA	NA	NA	NA		1700122D07Rik	0	NA	NA	NA	NA	NA
AC006041.1	0	NA	NA	NA	NA	NA		1700122E12Rik	0.428262	-2.17642	3.46025	-0.628978	0.529364	NA
AC006042.6	0	NA	NA	NA	NA	NA		1700122H20Rik	0	NA	NA	NA	NA	NA
AC006042.8	0.832263	-2.21454	2.22958	-0.99325	0.320588	0.98682		1700122O11Rik	0	NA	NA	NA	NA	NA
AC006050.2	0	NA	NA	NA	NA	NA		1700123J17Rik	0	NA	NA	NA	NA	NA
AC006076.1	0	NA	NA	NA	NA	NA		1700123K08Rik	0	NA	NA	NA	NA	NA
AC006077.3	0	NA	NA	NA	NA	NA		1700123L14Rik	0	NA	NA	NA	NA	NA
AC006077.4	0	NA	NA	NA	NA	NA		1700123M08Rik	0.34261	-1.86103	3.47872	-0.534976	0.592666	NA
AC006115.6	0	NA	NA	NA	NA	NA		1700123O12Rik	0	NA	NA	NA	NA	NA
AC006115.7	0	NA	NA	NA	NA	NA		1700123O20Rik	90.9495	0.154471	0.494256	0.312532	0.754636	0.9995
AC006116.12	0	NA	NA	NA	NA	NA		1700123O21Rik	2.56984	4.99539	3.23437	1.54447	0.122475	0.961603
AC006116.13	0	NA	NA	NA	NA	NA		1700124L16Rik	0	NA	NA	NA	NA	NA
AC006116.14	0	NA	NA	NA	NA	NA		1700124M09Rik	0	NA	NA	NA	NA	NA
AC006116.15	0	NA	NA	NA	NA	NA		1700125G02Rik	0	NA	NA	NA	NA	NA
AC006116.19	0	NA	NA	NA	NA	NA		1700125G22Rik	0.576923	-2.5717	3.44201	-0.747151	0.454973	NA
AC006116.21	0	NA	NA	NA	NA	NA		1700125H03Rik	0	NA	NA	NA	NA	NA
AC006116.22	0.531374	0.59142	2.90764	0.203402	0.83882	0.98682		1700125H20Rik	0.270875	-1.35656	3.51446	-0.385993	0.699502	NA
AC006116.28	0	NA	NA	NA	NA	NA		1700126A01Rik	0	NA	NA	NA	NA	NA
AC006128.2	0	NA	NA	NA	NA	NA		1700126G02Rik	0	NA	NA	NA	NA	NA
AC006129.1	0	NA	NA	NA	NA	NA		1700126H18Rik	0	NA	NA	NA	NA	NA
AC006129.2	0	NA	NA	NA	NA	NA		1700127F24Rik	0	NA	NA	NA	NA	NA
AC006129.3	0	NA	NA	NA	NA	NA		1700128A07Rik	0	NA	NA	NA	NA	NA
AC006130.3	0	NA	NA	NA	NA	NA		1700128E19Rik	0	NA	NA	NA	NA	NA
AC006130.4	0	NA	NA	NA	NA	NA		1700128F08Rik	0.213501	-1.21486	3.52301	-0.344835	0.730219	NA
AC006130.5	0	NA	NA	NA	NA	NA		1700128I11Rik	0	NA	NA	NA	NA	NA
AC006133.7	0	NA	NA	NA	NA	NA		1700129C05Rik	0	NA	NA	NA	NA	NA
AC006150.1	0	NA	NA	NA	NA	NA		1700129L04Rik	0	NA	NA	NA	NA	NA
AC006158.7	0	NA	NA	NA	NA	NA		1810006J02Rik	15.8546	1.78624	1.41939	1.25846	NA	NA
AC006158.9	0	NA	NA	NA	NA	NA		1810007C17Rik	0	NA	NA	NA	NA	NA
AC006159.5	0	NA	NA	NA	NA	NA		1810007D17Rik	0	NA	NA	NA	NA	NA
AC006160.5	0	NA	NA	NA	NA	NA		1810008B01Rik	0	NA	NA	NA	NA	NA
AC006160.8	0	NA	NA	NA	NA	NA		1810008I18Rik	0.213501	-1.21486	3.52301	-0.344835	0.730219	NA
AC006195.2	0	NA	NA	NA	NA	NA		1810009A15Rik	0	NA	NA	NA	NA	NA
AC006262.10	0	NA	NA	NA	NA	NA		1810009J06Rik	0	NA	NA	NA	NA	NA
AC006262.11	0	NA	NA	NA	NA	NA		1810010H24Rik	0.230769	-1.28535	3.51915	-0.365243	0.71493	NA
AC006262.4	0	NA	NA	NA	NA	NA		1810010K12Rik	0	NA	NA	NA	NA	NA
AC006262.6	0	NA	NA	NA	NA	NA		1810012K08Rik	0	NA	NA	NA	NA	NA
AC006272.2	0	NA	NA	NA	NA	NA		1810012K16Rik	0	NA	NA	NA	NA	NA
AC006273.4	0	NA	NA	NA	NA	NA		1810013D15Rik	0	NA	NA	NA	NA	NA
AC006277.2	0	NA	NA	NA	NA	NA		1810013L24Rik	290.556	0.412221	0.477503	0.863283	0.387982	0.9995
AC006277.3	0	NA	NA	NA	NA	NA		1810014B01Rik	3.73838	-2.52357	1.46837	-1.71861	0.0856849	0.918069
AC006296.1	0	NA	NA	NA	NA	NA		1810014P07Rik	0	NA	NA	NA	NA	NA
AC006296.2	0	NA	NA	NA	NA	NA		1810017P11Rik	0	NA	NA	NA	NA	NA
AC006296.4	0	NA	NA	NA	NA	NA		1810018F18Rik	0	NA	NA	NA	NA	NA
AC006326.3	0	NA	NA	NA	NA	NA		1810019D21Rik	0.685219	-2.84398	3.43201	-0.828662	0.407296	NA
AC006328.9	0	NA	NA	NA	NA	NA		1810019N24Rik	0.573379	-2.57948	3.4417	-0.749477	0.453569	NA
AC006335.10	0	NA	NA	NA	NA	NA		1810020O05Rik	60.7606	0.41281	0.99747	0.413857	0.678979	0.9995
AC006355.3	0	NA	NA	NA	NA	NA		1810021B22Rik	1.56193	2.5241	3.40183	0.741984	0.458097	NA
AC006366.3	0	NA	NA	NA	NA	NA		1810024B03Rik	5.22089	-1.0764	1.62084	-0.664103	0.506624	0.9995
AC006369.2	0	NA	NA	NA	NA	NA		1810026B05Rik	369.22	0.159248	0.642341	0.247918	0.804198	0.9995
AC006369.3	0	NA	NA	NA	NA	NA		1810028F09Rik	0	NA	NA	NA	NA	NA
AC006372.4	0	NA	NA	NA	NA	NA		1810030O07Rik	114.492	-0.395529	0.715208	-0.553026	0.580245	0.9995
AC006372.5	0	NA	NA	NA	NA	NA		1810034E14Rik	11.2607	-0.0293465	1.50173	-0.0195418	0.984409	0.9995
AC006372.6	0	NA	NA	NA	NA	NA		1810035K13Rik	0	NA	NA	NA	NA	NA
AC006373.1	0	NA	NA	NA	NA	NA		1810037I17Rik	259.886	-0.0583562	0.442887	-0.131763	0.895172	0.9995
AC006380.3	0	NA	NA	NA	NA	NA		1810041H14Rik	8.02755	2.57115	2.1702	1.18475	NA	NA
AC006390.4	0	NA	NA	NA	NA	NA		1810044D09Rik	11.4398	-0.0120688	1.51344	-0.00797441	0.993637	0.9995
AC006427.2	0	NA	NA	NA	NA	NA		1810044K17Rik	0	NA	NA	NA	NA	NA
AC006427.4	0	NA	NA	NA	NA	NA		1810046K07Rik	12.0941	2.53481	2.0774	1.22019	0.222394	0.9995
AC006445.11	0	NA	NA	NA	NA	NA		1810049I09Rik	0.166395	1.57621	3.50809	0.449307	0.65321	NA
AC006445.7	0	NA	NA	NA	NA	NA		1810049J17Rik	0	NA	NA	NA	NA	NA
AC006458.3	0	NA	NA	NA	NA	NA		1810053B23Rik	0	NA	NA	NA	NA	NA
AC006460.2	0	NA	NA	NA	NA	NA		1810055G02Rik	7.63511	0.276996	1.41363	0.195946	0.844652	0.9995
AC006466.5	0	NA	NA	NA	NA	NA		1810058I24Rik	363656	0.174999	0.568869	0.307627	0.758367	0.9995
AC006482.1	0	NA	NA	NA	NA	NA		1810058N15Rik	0	NA	NA	NA	NA	NA
AC006483.5	0	NA	NA	NA	NA	NA		1810059C17Rik	1.00329	-3.36587	3.41734	-0.984939	0.324654	NA
AC006486.10	0	NA	NA	NA	NA	NA		1810059H22Rik	0.54175	-2.46075	3.44665	-0.713955	0.475255	NA
AC006486.14	0	NA	NA	NA	NA	NA		1810062G17Rik	0	NA	NA	NA	NA	NA
AC006486.9	0	NA	NA	NA	NA	NA		1810062O18Rik	17.8399	-0.0138326	1.2286	-0.0112588	0.991017	0.9995
AC006499.1	0	NA	NA	NA	NA	NA		1810063I02Rik	0	NA	NA	NA	NA	NA
AC006499.2	0	NA	NA	NA	NA	NA		1810064F22Rik	0	NA	NA	NA	NA	NA
AC006499.3	0	NA	NA	NA	NA	NA		1810065E05Rik	0	NA	NA	NA	NA	NA
AC006499.4	0	NA	NA	NA	NA	NA		1810073O08Rik	0	NA	NA	NA	NA	NA
AC006499.5	0	NA	NA	NA	NA	NA		2010001A14Rik	9.19515	1.25313	2.31701	0.540841	0.588617	0.9995
AC006499.6	0	NA	NA	NA	NA	NA		2010001K21Rik	14.6607	1.65125	1.81364	0.910457	0.362582	0.9995
AC006499.7	0	NA	NA	NA	NA	NA		2010001M07Rik	0	NA	NA	NA	NA	NA
AC006499.9	0	NA	NA	NA	NA	NA		2010003K11Rik	0	NA	NA	NA	NA	NA
AC006509.7	0.087694	0.893695	3.53381	0.252898	0.800347	0.98682		2010007H06Rik	15.4541	-0.871579	1.84872	-0.471451	0.637318	0.9995
AC006538.1	0	NA	NA	NA	NA	NA		2010008C14Rik	4.72809	1.64515	2.30115	0.714925	NA	NA
AC006538.4	0	NA	NA	NA	NA	NA		2010009K17Rik	0	NA	NA	NA	NA	NA
AC006538.8	0	NA	NA	NA	NA	NA		2010010A06Rik	0	NA	NA	NA	NA	NA
AC006538.9	0	NA	NA	NA	NA	NA		2010013B24Rik	59.0479	-0.262806	0.63901	-0.41127	0.680874	0.9995
AC006539.2	0	NA	NA	NA	NA	NA		2010016I18Rik	7.33635	-2.169	1.39316	-1.5569	0.119495	0.96002
AC006539.3	0	NA	NA	NA	NA	NA		2010103J01Rik	0	NA	NA	NA	NA	NA
AC006539.6	0	NA	NA	NA	NA	NA		2010106C02Rik	0	NA	NA	NA	NA	NA
AC006547.13	0	NA	NA	NA	NA	NA		2010106E10Rik	0	NA	NA	NA	NA	NA
AC006547.15	0	NA	NA	NA	NA	NA		2010106G04Rik	0	NA	NA	NA	NA	NA
AC006547.8	0	NA	NA	NA	NA	NA		2010109A12Rik	0.180678	1.0081	3.53136	0.285471	0.775283	NA
AC006548.19	0	NA	NA	NA	NA	NA		2010109P13Rik	0	NA	NA	NA	NA	NA
AC006548.26	0	NA	NA	NA	NA	NA		2010110E17Rik	0	NA	NA	NA	NA	NA
AC006548.29	0	NA	NA	NA	NA	NA		2010110G14Rik	0	NA	NA	NA	NA	NA
AC006840.1	0	NA	NA	NA	NA	NA		2010110K18Rik	0	NA	NA	NA	NA	NA
AC006942.4	0	NA	NA	NA	NA	NA		2010203P06Rik	0	NA	NA	NA	NA	NA
AC006946.12	0	NA	NA	NA	NA	NA		2010204K13Rik	10.733	1.02195	1.92379	0.53122	0.595267	0.9995
AC006946.16	0	NA	NA	NA	NA	NA		2010300C02Rik	4.49905	0.433984	2.32071	0.187004	NA	NA
AC006946.17	0	NA	NA	NA	NA	NA		2010308F09Rik	26.8633	0.709694	1.55485	0.456439	0.648075	0.9995
AC006947.1	0	NA	NA	NA	NA	NA		2010309G21Rik	6.50763	-5.30266	1.48968	-3.5596	0.000371415	0.115659
AC006960.5	0	NA	NA	NA	NA	NA		2010310C07Rik	1.81554	1.50387	3.13914	0.47907	0.631889	NA
AC006960.7	0	NA	NA	NA	NA	NA		2010315B03Rik	25.8622	-0.39037	1.01005	-0.386485	0.699137	0.9995
AC006978.6	0	NA	NA	NA	NA	NA		2010320M18Rik	6.74643	-0.450876	1.93469	-0.233048	0.815724	0.9995
AC006989.2	0	NA	NA	NA	NA	NA		2010320O07Rik	0	NA	NA	NA	NA	NA
AC006994.2	0	NA	NA	NA	NA	NA		2200002A13Rik	0	NA	NA	NA	NA	NA
AC007000.10	0	NA	NA	NA	NA	NA		2200002D01Rik	37.4808	-0.212346	0.885722	-0.239743	0.810529	0.9995
AC007003.1	0	NA	NA	NA	NA	NA		2200002J24Rik	0	NA	NA	NA	NA	NA
AC007009.1	0	NA	NA	NA	NA	NA		2200007N16Rik	0	NA	NA	NA	NA	NA
AC007016.3	0	NA	NA	NA	NA	NA		2210009P08Rik	0.770872	-3.01186	3.42671	-0.878936	0.379436	NA
AC007036.4	0	NA	NA	NA	NA	NA		2210010C04Rik	0.332791	2.2304	3.48725	0.639588	0.52244	NA
AC007036.5	0	NA	NA	NA	NA	NA		2210011K15Rik	0	NA	NA	NA	NA	NA
AC007036.6	0	NA	NA	NA	NA	NA		2210016F16Rik	77.5416	0.612122	1.09724	0.557876	NA	NA
AC007040.11	0	NA	NA	NA	NA	NA		2210016L21Rik	30.773	-1.01219	1.29632	-0.780816	0.43491	0.9995
AC007040.6	0	NA	NA	NA	NA	NA		2210017I01Rik	0	NA	NA	NA	NA	NA
AC007040.8	0	NA	NA	NA	NA	NA		2210020O09Rik	0	NA	NA	NA	NA	NA
AC007050.17	0	NA	NA	NA	NA	NA		2210039B01Rik	0	NA	NA	NA	NA	NA
AC007064.22	0	NA	NA	NA	NA	NA		2210404E10Rik	0.106751	-0.455184	3.53381	-0.128808	0.897509	NA
AC007064.24	0	NA	NA	NA	NA	NA		2210406H18Rik	3.5569	-5.20362	2.39665	-2.1712	0.0299157	0.701019
AC007064.25	0	NA	NA	NA	NA	NA		2210406O10Rik	0	NA	NA	NA	NA	NA
AC007064.29	0	NA	NA	NA	NA	NA		2210407C18Rik	0	NA	NA	NA	NA	NA
AC007078.4	0	NA	NA	NA	NA	NA		2210408F21Rik	39.8047	1.47829	1.50297	0.983574	NA	NA
AC007091.1	0	NA	NA	NA	NA	NA		2210408I21Rik	253.048	0.21063	0.912042	0.230943	0.817359	0.9995
AC007098.1	0	NA	NA	NA	NA	NA		2210409D07Rik	0	NA	NA	NA	NA	NA
AC007099.2	0	NA	NA	NA	NA	NA		2210409E12Rik	0	NA	NA	NA	NA	NA
AC007106.1	0	NA	NA	NA	NA	NA		2210411M09Rik	0.256957	-1.461	3.50795	-0.416483	0.677057	NA
AC007106.2	0	NA	NA	NA	NA	NA		2210412B16Rik	0	NA	NA	NA	NA	NA
AC007115.3	0	NA	NA	NA	NA	NA		2210414B05Rik	5.22914	-1.16872	2.31969	-0.503827	0.614383	0.9995
AC007126.1	0	NA	NA	NA	NA	NA		2210414F02Rik	0	NA	NA	NA	NA	NA
AC007128.1	0	NA	NA	NA	NA	NA		2210417A02Rik	0	NA	NA	NA	NA	NA
AC007131.2	0	NA	NA	NA	NA	NA		2210418O10Rik	0	NA	NA	NA	NA	NA
AC007136.1	0	NA	NA	NA	NA	NA		2210420H20Rik	0.944644	2.66997	2.98325	0.894988	0.370794	NA
AC007161.5	0	NA	NA	NA	NA	NA		2300002M23Rik	0	NA	NA	NA	NA	NA
AC007179.1	0	NA	NA	NA	NA	NA		2300003K06Rik	0	NA	NA	NA	NA	NA
AC007182.6	0	NA	NA	NA	NA	NA		2300009A05Rik	12.9806	-0.962085	1.50743	-0.638228	0.523325	0.9995
AC007191.4	0	NA	NA	NA	NA	NA		2310001H17Rik	130.054	-0.433511	0.537763	-0.806138	0.420163	0.9995
AC007192.4	0	NA	NA	NA	NA	NA		2310001K20Rik	0.427002	-2.14665	3.46183	-0.620092	0.535197	NA
AC007193.10	0	NA	NA	NA	NA	NA		2310001K24Rik	0	NA	NA	NA	NA	NA
AC007193.6	0	NA	NA	NA	NA	NA		2310002D06Rik	0	NA	NA	NA	NA	NA
AC007193.8	0	NA	NA	NA	NA	NA		2310002F09Rik	0	NA	NA	NA	NA	NA
AC007193.9	0	NA	NA	NA	NA	NA		2310002L09Rik	2.14622	-0.708405	2.53448	-0.279507	0.779856	NA
AC007204.3	0	NA	NA	NA	NA	NA		2310003L06Rik	0	NA	NA	NA	NA	NA
AC007237.2	0	NA	NA	NA	NA	NA		2310003N18Rik	0	NA	NA	NA	NA	NA
AC007238.1	2.96855	-0.277474	1.40374	-0.197667	0.843305	0.98682		2310005A03Rik	0	NA	NA	NA	NA	NA
AC007253.1	0	NA	NA	NA	NA	NA		2310005E17Rik	0	NA	NA	NA	NA	NA
AC007255.8	0	NA	NA	NA	NA	NA		2310008N11Rik	0.854004	-3.14452	3.42293	-0.918663	0.358272	NA
AC007274.2	0	NA	NA	NA	NA	NA		2310009B15Rik	18.6105	-1.42375	0.729317	-1.95217	0.0509178	0.805283
AC007274.5	0	NA	NA	NA	NA	NA		2310010J17Rik	43.2135	0.80969	1.05536	0.767215	0.442954	0.9995
AC007277.3	0	NA	NA	NA	NA	NA		2310011J03Rik	51.0954	0.40144	1.18648	0.338344	0.735104	0.9995
AC007278.2	0	NA	NA	NA	NA	NA		2310014F06Rik	0	NA	NA	NA	NA	NA
AC007278.3	0	NA	NA	NA	NA	NA		2310015A10Rik	77.2089	1.42104	0.801958	1.77196	0.0764016	0.892256
AC007283.5	0	NA	NA	NA	NA	NA		2310015A16Rik	0	NA	NA	NA	NA	NA
AC007285.7	0	NA	NA	NA	NA	NA		2310015D24Rik	0	NA	NA	NA	NA	NA
AC007292.3	0	NA	NA	NA	NA	NA		2310015K22Rik	0	NA	NA	NA	NA	NA
AC007292.4	0	NA	NA	NA	NA	NA		2310016D03Rik	0	NA	NA	NA	NA	NA
AC007292.6	0	NA	NA	NA	NA	NA		2310016D23Rik	2.90183	2.72704	2.92608	0.931977	0.351348	0.9995
AC007292.7	0	NA	NA	NA	NA	NA		2310016G11Rik	0	NA	NA	NA	NA	NA
AC007308.7	0	NA	NA	NA	NA	NA		2310020H05Rik	0	NA	NA	NA	NA	NA
AC007312.3	0	NA	NA	NA	NA	NA		2310022A10Rik	22.545	1.26272	1.58003	0.799173	NA	NA
AC007319.1	0	NA	NA	NA	NA	NA		2310022B05Rik	13.2057	-0.855873	1.39322	-0.614314	0.539008	0.9995
AC007322.1	0	NA	NA	NA	NA	NA		2310026I22Rik	0	NA	NA	NA	NA	NA
AC007322.3	0	NA	NA	NA	NA	NA		2310026L22Rik	184.228	0.716383	0.851171	0.841643	0.399988	0.9995
AC007322.5	0	NA	NA	NA	NA	NA		2310030A07Rik	0	NA	NA	NA	NA	NA
AC007322.7	0	NA	NA	NA	NA	NA		2310030G06Rik	43.1924	1.68196	1.37961	1.21916	0.222785	0.9995
AC007326.10	0	NA	NA	NA	NA	NA		2310033P09Rik	34.5732	-0.138725	0.687114	-0.201896	0.839998	0.9995
AC007326.11	0	NA	NA	NA	NA	NA		2310034C09Rik	0	NA	NA	NA	NA	NA
AC007326.12	0	NA	NA	NA	NA	NA		2310034G01Rik	0	NA	NA	NA	NA	NA
AC007326.13	0	NA	NA	NA	NA	NA		2310034O05Rik	1257.21	-0.271238	0.595593	-0.455409	0.648815	0.9995
AC007326.9	0	NA	NA	NA	NA	NA		2310039H08Rik	9.74892	-2.40394	1.49837	-1.60438	0.108631	0.948868
AC007327.5	0	NA	NA	NA	NA	NA		2310039L15Rik	0.0755575	0.974426	3.53218	0.275871	0.782647	NA
AC007327.6	0	NA	NA	NA	NA	NA		2310040G07Rik	0	NA	NA	NA	NA	NA
AC007349.4	0	NA	NA	NA	NA	NA		2310040G24Rik	8.01792	-1.1905	2.51705	-0.472974	0.636232	0.9995
AC007349.5	0	NA	NA	NA	NA	NA		2310043L19Rik	0	NA	NA	NA	NA	NA
AC007349.7	0	NA	NA	NA	NA	NA		2310043M15Rik	0.171305	-1.04716	3.52844	-0.296778	0.766636	NA
AC007359.6	0	NA	NA	NA	NA	NA		2310043O21Rik	0	NA	NA	NA	NA	NA
AC007362.3	0	NA	NA	NA	NA	NA		2310043P16Rik	18.3577	1.96579	1.37634	1.42828	0.153212	0.978038
AC007365.3	0	NA	NA	NA	NA	NA		2310044K18Rik	0.526299	2.35173	3.48182	0.675432	0.499401	NA
AC007383.3	0	NA	NA	NA	NA	NA		2310046K23Rik	0	NA	NA	NA	NA	NA
AC007383.4	0	NA	NA	NA	NA	NA		2310047D07Rik	0.697604	1.03844	3.47637	0.298714	0.765158	NA
AC007389.3	0	NA	NA	NA	NA	NA		2310050C09Rik	0.171305	-1.04716	3.52844	-0.296778	0.766636	NA
AC007391.2	0	NA	NA	NA	NA	NA		2310057J18Rik	0	NA	NA	NA	NA	NA
AC007395.3	0	NA	NA	NA	NA	NA		2310057M21Rik	8.67171	4.5253	1.97109	2.29584	0.0216853	0.629261
AC007403.3	0	NA	NA	NA	NA	NA		2310057N15Rik	0	NA	NA	NA	NA	NA
AC007405.4	0	NA	NA	NA	NA	NA		2310058D17Rik	4.10281	-5.40566	1.97565	-2.73615	0.00621632	0.36145
AC007405.6	0	NA	NA	NA	NA	NA		2310061I04Rik	37.6748	1.26059	1.09168	1.15472	NA	NA
AC007405.8	0	NA	NA	NA	NA	NA		2310061N02Rik	0.213501	-1.21486	3.52301	-0.344835	0.730219	NA
AC007463.2	0	NA	NA	NA	NA	NA		2310065F04Rik	0	NA	NA	NA	NA	NA
AC007491.1	0	NA	NA	NA	NA	NA		2310067P03Rik	0	NA	NA	NA	NA	NA
AC007551.2	0	NA	NA	NA	NA	NA		2310068J16Rik	0	NA	NA	NA	NA	NA
AC007556.3	0	NA	NA	NA	NA	NA		2310069B03Rik	0	NA	NA	NA	NA	NA
AC007557.2	0	NA	NA	NA	NA	NA		2310074N15Rik	0	NA	NA	NA	NA	NA
AC007557.3	0	NA	NA	NA	NA	NA		2310075C17Rik	71.7924	-0.140638	0.854122	-0.164658	0.869213	0.9995
AC007557.4	0	NA	NA	NA	NA	NA		2310079G19Rik	0	NA	NA	NA	NA	NA
AC007559.1	0.282327	1.75399	3.51826	0.498538	0.618105	0.98682		2310081O03Rik	0	NA	NA	NA	NA	NA
AC007560.1	0	NA	NA	NA	NA	NA		2400006E01Rik	0	NA	NA	NA	NA	NA
AC007562.1	0	NA	NA	NA	NA	NA		2410002F23Rik	10.9508	-3.43319	1.27195	-2.69916	0.00695151	0.377902
AC007563.1	0	NA	NA	NA	NA	NA		2410003I16Rik	0	NA	NA	NA	NA	NA
AC007563.3	0	NA	NA	NA	NA	NA		2410003L11Rik	0.461539	-2.24871	3.45654	-0.650566	0.515326	NA
AC007563.5	0	NA	NA	NA	NA	NA		2410004B18Rik	36.7671	0.615448	0.947624	0.649464	0.516038	0.9995
AC007566.10	0	NA	NA	NA	NA	NA		2410004I01Rik	1.28101	-3.72868	3.40982	-1.09351	0.274169	NA
AC007568.1	0	NA	NA	NA	NA	NA		2410004P03Rik	22.123	0.924986	0.934388	0.989938	0.322204	0.9995
AC007618.3	0	NA	NA	NA	NA	NA		2410006H16Rik	343.145	0.211898	0.406424	0.521372	0.602108	0.9995
AC007620.3	0	NA	NA	NA	NA	NA		2410012E07Rik	2.32962	-1.77042	2.46236	-0.71899	0.472147	0.9995
AC007631.1	0	NA	NA	NA	NA	NA		2410017I17Rik	0	NA	NA	NA	NA	NA
AC007652.1	0	NA	NA	NA	NA	NA		2410018L13Rik	0	NA	NA	NA	NA	NA
AC007666.5	0	NA	NA	NA	NA	NA		2410021H03Rik	0	NA	NA	NA	NA	NA
AC007679.3	0	NA	NA	NA	NA	NA		2410022M11Rik	11.0606	-3.37745	1.16868	-2.88996	0.00385293	0.303104
AC007682.1	0	NA	NA	NA	NA	NA		2410024N13Rik	0	NA	NA	NA	NA	NA
AC007743.1	0	NA	NA	NA	NA	NA		2410080I02Rik	0	NA	NA	NA	NA	NA
AC007750.5	0	NA	NA	NA	NA	NA		2410124H12Rik	0	NA	NA	NA	NA	NA
AC007787.2	0	NA	NA	NA	NA	NA		2410131K14Rik	1.88439	-2.91078	2.51281	-1.15838	0.246711	NA
AC007787.3	0	NA	NA	NA	NA	NA		2410137M14Rik	0	NA	NA	NA	NA	NA
AC007792.1	0	NA	NA	NA	NA	NA		2410141K09Rik	0.289059	-0.506581	3.52138	-0.143859	0.885612	NA
AC007795.1	0	NA	NA	NA	NA	NA		2410152P15Rik	0	NA	NA	NA	NA	NA
AC007875.2	0	NA	NA	NA	NA	NA		2500002B13Rik	20.1926	0.230546	1.57147	0.146707	0.883363	0.9995
AC007879.1	0	NA	NA	NA	NA	NA		2500004C02Rik	85.6824	-0.144272	0.826571	-0.174542	0.861439	0.9995
AC007879.2	0	NA	NA	NA	NA	NA		2510002D24Rik	21.7062	1.87791	1.43811	1.30582	NA	NA
AC007879.3	0	NA	NA	NA	NA	NA		2510009E07Rik	1490.51	0.722245	0.487198	1.48245	0.138221	0.976076
AC007879.4	0	NA	NA	NA	NA	NA		2510016D11Rik	7.71082	-2.00943	1.47228	-1.36484	0.172304	0.998281
AC007879.5	0	NA	NA	NA	NA	NA		2510017J16Rik	0.256957	-1.461	3.50795	-0.416483	0.677057	NA
AC007881.4	0	NA	NA	NA	NA	NA		2510039O18Rik	79.0051	0.287046	0.554285	0.517866	0.604551	0.9995
AC007919.18	0	NA	NA	NA	NA	NA		2510046G10Rik	156.629	1.27917	0.993043	1.28813	0.1977	0.9995
AC007919.19	0	NA	NA	NA	NA	NA		2600002D14Rik	0	NA	NA	NA	NA	NA
AC007948.1	0	NA	NA	NA	NA	NA		2600006K01Rik	2.17124	-4.49689	2.30117	-1.95417	0.0506807	NA
AC007950.1	0	NA	NA	NA	NA	NA		2600014E21Rik	0	NA	NA	NA	NA	NA
AC007950.2	0	NA	NA	NA	NA	NA		2610001A08Rik	0	NA	NA	NA	NA	NA
AC007952.4	0	NA	NA	NA	NA	NA		2610001J05Rik	58.2919	0.0195438	0.777831	0.025126	0.979954	0.9995
AC007952.5	0	NA	NA	NA	NA	NA		2610002M06Rik	465.025	0.61077	0.563867	1.08318	0.278728	0.9995
AC007952.6	0	NA	NA	NA	NA	NA		2610005L07Rik	1.06505	2.85104	3.38745	0.84165	0.399984	NA
AC007967.2	0	NA	NA	NA	NA	NA		2610008E11Rik	26.3865	-0.676675	1.27703	-0.52988	0.596195	0.9995
AC007967.3	0	NA	NA	NA	NA	NA		2610011E03Rik	0	NA	NA	NA	NA	NA
AC007967.4	0	NA	NA	NA	NA	NA		2610012C04Rik	0	NA	NA	NA	NA	NA
AC007969.4	0	NA	NA	NA	NA	NA		2610016A17Rik	0	NA	NA	NA	NA	NA
AC008060.5	0	NA	NA	NA	NA	NA		2610017A05Rik	0.513914	-2.43489	3.44778	-0.706219	0.480052	NA
AC008060.7	0	NA	NA	NA	NA	NA		2610020C07Rik	16.3388	-0.55444	1.58769	-0.349213	0.72693	0.9995
AC008060.8	0	NA	NA	NA	NA	NA		2610021A01Rik	37.3779	1.42179	0.99621	1.4272	0.153522	0.978038
AC008063.3	0	NA	NA	NA	NA	NA		2610024D14Rik	0.464323	-2.25541	3.4562	-0.652568	0.514035	NA
AC008067.2	0	NA	NA	NA	NA	NA		2610027F03Rik	0	NA	NA	NA	NA	NA
AC008069.1	0	NA	NA	NA	NA	NA		2610027K06Rik	0.115385	-0.455184	3.53381	-0.128808	0.897509	NA
AC008069.2	0	NA	NA	NA	NA	NA		2610028D06Rik	0	NA	NA	NA	NA	NA
AC008072.1	0	NA	NA	NA	NA	NA		2610028E06Rik	0	NA	NA	NA	NA	NA
AC008073.7	0	NA	NA	NA	NA	NA		2610028H24Rik	0	NA	NA	NA	NA	NA
AC008073.9	0	NA	NA	NA	NA	NA		2610034O05Rik	0	NA	NA	NA	NA	NA
AC008074.5	0	NA	NA	NA	NA	NA		2610035D17Rik	0	NA	NA	NA	NA	NA
AC008079.10	0	NA	NA	NA	NA	NA		2610035F20Rik	0	NA	NA	NA	NA	NA
AC008079.12	0	NA	NA	NA	NA	NA		2610037D02Rik	5.99198	-1.94767	1.67332	-1.16396	0.24444	0.9995
AC008088.4	0	NA	NA	NA	NA	NA		2610042L04Rik	0	NA	NA	NA	NA	NA
AC008103.4	0	NA	NA	NA	NA	NA		2610044O15Rik8	12.3552	0.218347	1.22913	0.177644	0.859002	0.9995
AC008132.13	0	NA	NA	NA	NA	NA		2610105M22Rik	0	NA	NA	NA	NA	NA
AC008132.14	0	NA	NA	NA	NA	NA		2610203C22Rik	6.97072	0.852563	2.29405	0.371641	NA	NA
AC008154.4	0	NA	NA	NA	NA	NA		2610204G07Rik	0	NA	NA	NA	NA	NA
AC008154.5	0	NA	NA	NA	NA	NA		2610206C17Rik	0	NA	NA	NA	NA	NA
AC008155.2	0	NA	NA	NA	NA	NA		2610300A13Rik	0	NA	NA	NA	NA	NA
AC008171.1	0	NA	NA	NA	NA	NA		2610300M13Rik	1.03846	-3.42163	3.41606	-1.00163	0.316522	NA
AC008175.1	0	NA	NA	NA	NA	NA		2610301B20Rik	55.9853	-0.252344	0.688895	-0.366303	0.714139	0.9995
AC008264.4	0	NA	NA	NA	NA	NA		2610303G11Rik	0	NA	NA	NA	NA	NA
AC008268.1	0	NA	NA	NA	NA	NA		2610306M01Rik	3.23962	1.40619	2.90223	0.48452	0.628017	0.9995
AC008269.2	0	NA	NA	NA	NA	NA		2610306O10Rik	0	NA	NA	NA	NA	NA
AC008277.1	0	NA	NA	NA	NA	NA		2610307P16Rik	7.38727	-4.52458	1.59327	-2.8398	0.00451412	0.324391
AC008278.2	0	NA	NA	NA	NA	NA		2610316D01Rik	0	NA	NA	NA	NA	NA
AC008278.3	0	NA	NA	NA	NA	NA		2610318M16Rik	0	NA	NA	NA	NA	NA
AC008280.3	0	NA	NA	NA	NA	NA		2610318N02Rik	1.66239	-4.10145	2.39831	-1.71014	0.0872398	NA
AC008440.5	0	NA	NA	NA	NA	NA		2610507B11Rik	4307.07	0.0349753	0.517843	0.0675405	0.946151	0.9995
AC008565.1	0	NA	NA	NA	NA	NA		2610507I01Rik	0	NA	NA	NA	NA	NA
AC008592.4	0	NA	NA	NA	NA	NA		2610509F24Rik	0	NA	NA	NA	NA	NA
AC008592.5	0	NA	NA	NA	NA	NA		2610528A11Rik	3.04821	-2.23007	2.38049	-0.936811	0.348856	0.9995
AC008592.7	0	NA	NA	NA	NA	NA		2610528J11Rik	40.3202	0.926744	0.861749	1.07542	0.282186	0.9995
AC008592.8	0	NA	NA	NA	NA	NA		2700029L08Rik	0	NA	NA	NA	NA	NA
AC008694.2	0	NA	NA	NA	NA	NA		2700033N17Rik	0.115385	-0.455184	3.53381	-0.128808	0.897509	NA
AC008694.3	0	NA	NA	NA	NA	NA		2700038G22Rik	109.497	-0.457146	0.889913	-0.513697	0.607464	0.9995
AC008697.1	0	NA	NA	NA	NA	NA		2700046A07Rik	228.91	1.1713	0.683739	1.71308	0.0866983	0.919682
AC008746.10	0	NA	NA	NA	NA	NA		2700046G09Rik	4.35874	0.685515	2.05432	0.333694	0.738611	0.9995
AC008746.12	0	NA	NA	NA	NA	NA		2700049A03Rik	195.878	0.0784509	0.428401	0.183125	0.8547	0.9995
AC008746.3	0	NA	NA	NA	NA	NA		2700054A10Rik	0	NA	NA	NA	NA	NA
AC008746.5	0	NA	NA	NA	NA	NA		2700062C07Rik	14.9842	0.282838	1.12481	0.251454	0.801463	0.9995
AC008746.9	0	NA	NA	NA	NA	NA		2700068H02Rik	2.5221	3.31212	2.81345	1.17724	0.239098	0.9995
AC008753.3	0	NA	NA	NA	NA	NA		2700069I18Rik	0	NA	NA	NA	NA	NA
AC008753.4	0	NA	NA	NA	NA	NA		2700078F05Rik	0.750008	1.13167	3.4523	0.327802	0.743062	NA
AC008781.7	0	NA	NA	NA	NA	NA		2700080J24Rik	0	NA	NA	NA	NA	NA
AC008834.2	0	NA	NA	NA	NA	NA		2700081O15Rik	16.5741	1.29506	1.48978	0.869296	0.384685	0.9995
AC008850.3	0	NA	NA	NA	NA	NA		2700089I24Rik	0	NA	NA	NA	NA	NA
AC008937.2	0	NA	NA	NA	NA	NA		2700097O09Rik	13.0608	-2.81869	1.45929	-1.93155	0.0534145	0.818395
AC008937.3	0	NA	NA	NA	NA	NA		2700099C18Rik	9.44241	-0.289377	1.33772	-0.216322	0.828737	0.9995
AC008940.1	0	NA	NA	NA	NA	NA		2810001G20Rik	9.56386	-5.3216	1.6389	-3.24706	0.00116603	0.189995
AC008982.2	0	NA	NA	NA	NA	NA		2810002D19Rik	50.1547	-0.233732	0.862453	-0.271008	0.786385	0.9995
AC008984.2	0	NA	NA	NA	NA	NA		2810004N23Rik	22.0247	-0.218425	0.711305	-0.307076	0.758785	0.9995
AC008984.5	0	NA	NA	NA	NA	NA		2810006K23Rik	21.4426	-0.602482	0.864206	-0.697151	0.485709	0.9995
AC008984.6	0	NA	NA	NA	NA	NA		2810013P06Rik	878.019	0.455902	0.52331	0.871189	0.383651	0.9995
AC008984.7	0	NA	NA	NA	NA	NA		2810021J22Rik	6.20792	1.11247	1.82128	0.61082	0.541319	0.9995
AC008985.1	0	NA	NA	NA	NA	NA		2810025M15Rik	54.4152	1.10465	1.32309	0.834898	NA	NA
AC008991.1	0	NA	NA	NA	NA	NA		2810029C07Rik	0	NA	NA	NA	NA	NA
AC008992.1	0	NA	NA	NA	NA	NA		2810030D12Rik	261.006	-0.655996	0.73431	-0.893351	0.371669	0.9995
AC008993.2	0	NA	NA	NA	NA	NA		2810032G03Rik	0	NA	NA	NA	NA	NA
AC008993.3	0	NA	NA	NA	NA	NA		2810039B14Rik	1.3879	-3.84664	3.0775	-1.24992	0.211328	NA
AC009052.12	0	NA	NA	NA	NA	NA		2810047C21Rik1	0	NA	NA	NA	NA	NA
AC009095.4	0	NA	NA	NA	NA	NA		2810049E08Rik	0	NA	NA	NA	NA	NA
AC009110.1	0	NA	NA	NA	NA	NA		2810402E24Rik	19.4376	-0.0211031	0.635214	-0.0332221	0.973497	0.9995
AC009120.10	0	NA	NA	NA	NA	NA		2810403D21Rik	11.526	-1.95084	0.969983	-2.01121	0.0443035	0.772171
AC009120.11	0	NA	NA	NA	NA	NA		2810403G07Rik	0	NA	NA	NA	NA	NA
AC009120.3	0	NA	NA	NA	NA	NA		2810404F17Rik	0.0755575	0.974426	3.53218	0.275871	0.782647	NA
AC009120.5	0	NA	NA	NA	NA	NA		2810404M03Rik	0	NA	NA	NA	NA	NA
AC009120.6	0	NA	NA	NA	NA	NA		2810405F15Rik	0	NA	NA	NA	NA	NA
AC009120.9	0	NA	NA	NA	NA	NA		2810405F17Rik	1.5789	4.25408	3.41313	1.24639	0.212622	NA
AC009133.12	0	NA	NA	NA	NA	NA		2810407A14Rik	1.99614	-4.36224	2.81678	-1.54866	0.121463	NA
AC009133.15	0	NA	NA	NA	NA	NA		2810408A11Rik	1.00329	-3.36587	3.41734	-0.984939	0.324654	NA
AC009133.17	0	NA	NA	NA	NA	NA		2810408I11Rik	0.685219	-2.84398	3.43201	-0.828662	0.407296	NA
AC009133.21	0	NA	NA	NA	NA	NA		2810410L24Rik	0.296699	-0.4729	3.52056	-0.134325	0.893145	NA
AC009133.23	0	NA	NA	NA	NA	NA		2810414N06Rik	5.43663	-0.214974	2.66096	-0.0807882	0.93561	0.9995
AC009133.24	0	NA	NA	NA	NA	NA		2810428J06Rik	0.513914	-2.43489	3.44778	-0.706219	0.480052	NA
AC009134.1	0	NA	NA	NA	NA	NA		2810429I04Rik	0.624947	-1.71879	3.44413	-0.499049	0.617745	NA
AC009158.1	0	NA	NA	NA	NA	NA		2810430I11Rik	0.171305	-1.04716	3.52844	-0.296778	0.766636	NA
AC009161.1	0	NA	NA	NA	NA	NA		2810432F15Rik	0	NA	NA	NA	NA	NA
AC009166.5	0	NA	NA	NA	NA	NA		2810433D01Rik	0	NA	NA	NA	NA	NA
AC009166.7	0	NA	NA	NA	NA	NA		2810442N19Rik	5.76463	0.856972	1.88554	0.454496	0.649472	0.9995
AC009166.8	0	NA	NA	NA	NA	NA		2810454H06Rik	10.9989	-0.395374	1.5106	-0.261733	0.793527	0.9995
AC009166.9	0	NA	NA	NA	NA	NA		2810455O05Rik	0.769612	-3.00133	3.42702	-0.875783	0.381148	NA
AC009227.2	0	NA	NA	NA	NA	NA		2810457G06Rik	0	NA	NA	NA	NA	NA
AC009227.3	0	NA	NA	NA	NA	NA		2810459M11Rik	0.270875	-1.35656	3.51446	-0.385993	0.699502	NA
AC009228.1	0	NA	NA	NA	NA	NA		2810471M01Rik	0	NA	NA	NA	NA	NA
AC009229.5	0	NA	NA	NA	NA	NA		2900002M20Rik	0	NA	NA	NA	NA	NA
AC009229.6	0	NA	NA	NA	NA	NA		2900005J15Rik	0.641763	-2.74489	3.43544	-0.798993	0.424295	NA
AC009236.2	0	NA	NA	NA	NA	NA		2900009J06Rik	10.0458	-0.546445	1.89275	-0.288705	0.772807	0.9995
AC009237.10	0	NA	NA	NA	NA	NA		2900018N21Rik	0	NA	NA	NA	NA	NA
AC009237.11	0	NA	NA	NA	NA	NA		2900022M07Rik	0.333423	1.14245	3.49859	0.326547	0.744011	NA
AC009237.13	0	NA	NA	NA	NA	NA		2900024D18Rik	0	NA	NA	NA	NA	NA
AC009237.14	0	NA	NA	NA	NA	NA		2900026A02Rik	227.993	-0.909226	0.714472	-1.27259	0.203165	0.9995
AC009237.16	0	NA	NA	NA	NA	NA		2900027M19Rik	0	NA	NA	NA	NA	NA
AC009237.17	0	NA	NA	NA	NA	NA		2900035J10Rik	0	NA	NA	NA	NA	NA
AC009237.2	0	NA	NA	NA	NA	NA		2900037B21Rik	0	NA	NA	NA	NA	NA
AC009237.4	0	NA	NA	NA	NA	NA		2900040C04Rik	0	NA	NA	NA	NA	NA
AC009237.5	0	NA	NA	NA	NA	NA		2900041M22Rik	8.26825	3.10849	2.52524	1.23097	NA	NA
AC009237.6	0	NA	NA	NA	NA	NA		2900042G08Rik	0	NA	NA	NA	NA	NA
AC009237.8	0	NA	NA	NA	NA	NA		2900042K21Rik	0.401768	-0.381536	3.52429	-0.108259	0.91379	NA
AC009238.6	0	NA	NA	NA	NA	NA		2900045O20Rik	2.10233	1.70464	2.63385	0.647204	0.5175	NA
AC009238.7	0	NA	NA	NA	NA	NA		2900052L18Rik	10.1285	0.330579	1.71023	0.193295	0.846728	0.9995
AC009238.8	0	NA	NA	NA	NA	NA		2900052N01Rik	0.692308	-2.83545	3.4323	-0.82611	0.408742	NA
AC009245.3	0	NA	NA	NA	NA	NA		2900057B20Rik	0	NA	NA	NA	NA	NA
AC009262.2	0	NA	NA	NA	NA	NA		2900060B14Rik	0	NA	NA	NA	NA	NA
AC009263.2	1.01182	0.185155	1.65924	0.11159	0.911148	0.98682		2900060N12Rik	6.49794	6.34277	3.29854	1.9229	NA	NA
AC009264.1	0	NA	NA	NA	NA	NA		2900064F13Rik	0.34261	-1.86103	3.47872	-0.534976	0.592666	NA
AC009274.6	0	NA	NA	NA	NA	NA		2900064K03Rik	0	NA	NA	NA	NA	NA
AC009276.4	0	NA	NA	NA	NA	NA		2900069G24Rik	0	NA	NA	NA	NA	NA
AC009299.2	0	NA	NA	NA	NA	NA		2900072N19Rik	0	NA	NA	NA	NA	NA
AC009299.4	0	NA	NA	NA	NA	NA		2900076A07Rik	6.64158	-1.27473	1.92852	-0.660989	0.508619	0.9995
AC009303.1	0	NA	NA	NA	NA	NA		2900076G11Rik	0	NA	NA	NA	NA	NA
AC009303.2	0	NA	NA	NA	NA	NA		2900078I11Rik	0.427002	-2.14665	3.46183	-0.620092	0.535197	NA
AC009303.3	0	NA	NA	NA	NA	NA		2900079G21Rik	82.2293	-0.112266	0.572628	-0.196055	0.844567	0.9995
AC009305.1	0	NA	NA	NA	NA	NA		2900089D17Rik	11.0775	1.54484	2.51554	0.614116	NA	NA
AC009310.1	0	NA	NA	NA	NA	NA		2900092C05Rik	0	NA	NA	NA	NA	NA
AC009312.1	0	NA	NA	NA	NA	NA		2900092N22Rik	0	NA	NA	NA	NA	NA
AC009313.2	0	NA	NA	NA	NA	NA		2900092O11Rik	0	NA	NA	NA	NA	NA
AC009362.2	0	NA	NA	NA	NA	NA		2900093K20Rik	203.044	0.802087	0.731232	1.0969	0.272686	0.9995
AC009365.4	0	NA	NA	NA	NA	NA		2900097C17Rik	159.742	-0.0775078	0.558817	-0.1387	0.889687	0.9995
AC009403.2	0	NA	NA	NA	NA	NA		3000002C10Rik	1.7081	-1.49506	2.03403	-0.735024	0.462325	NA
AC009404.2	0	NA	NA	NA	NA	NA		3010001F23Rik	0	NA	NA	NA	NA	NA
AC009411.1	0	NA	NA	NA	NA	NA		3010003L21Rik	0.201037	-1.12349	3.52675	-0.318563	0.750058	NA
AC009411.2	0	NA	NA	NA	NA	NA		3100003L05Rik	0	NA	NA	NA	NA	NA
AC009412.8	0	NA	NA	NA	NA	NA		3110001I22Rik	9.86726	-0.208283	1.63419	-0.127453	0.898582	0.9995
AC009473.1	0	NA	NA	NA	NA	NA		3110004A20Rik	0	NA	NA	NA	NA	NA
AC009474.2	0	NA	NA	NA	NA	NA		3110006O06Rik	0.54175	-2.46075	3.44665	-0.713955	0.475255	NA
AC009477.7	0	NA	NA	NA	NA	NA		3110009E18Rik	9.58613	0.915832	1.87942	0.487294	NA	NA
AC009478.1	0	NA	NA	NA	NA	NA		3110009F21Rik	0	NA	NA	NA	NA	NA
AC009480.3	0	NA	NA	NA	NA	NA		3110009M11Rik	0.263149	1.0081	3.53136	0.285471	0.775283	NA
AC009480.4	0	NA	NA	NA	NA	NA		3110015C05Rik	0	NA	NA	NA	NA	NA
AC009487.4	0	NA	NA	NA	NA	NA		3110018I06Rik	0	NA	NA	NA	NA	NA
AC009487.5	0	NA	NA	NA	NA	NA		3110021N24Rik	0	NA	NA	NA	NA	NA
AC009494.3	0	NA	NA	NA	NA	NA		3110031N09Rik	0	NA	NA	NA	NA	NA
AC009495.2	0	NA	NA	NA	NA	NA		3110039M20Rik	0	NA	NA	NA	NA	NA
AC009495.3	0	NA	NA	NA	NA	NA		3110040M04Rik	0	NA	NA	NA	NA	NA
AC009495.4	0	NA	NA	NA	NA	NA		3110040N11Rik	20.2677	0.967473	1.34097	0.721472	0.470619	0.9995
AC009498.1	0	NA	NA	NA	NA	NA		3110043J17Rik	0	NA	NA	NA	NA	NA
AC009500.2	0	NA	NA	NA	NA	NA		3110045C21Rik	0	NA	NA	NA	NA	NA
AC009501.4	0	NA	NA	NA	NA	NA		3110053B16Rik	0	NA	NA	NA	NA	NA
AC009505.2	0	NA	NA	NA	NA	NA		3110056K07Rik	217.144	0.568245	0.462014	1.22993	0.218724	0.9995
AC009505.4	0	NA	NA	NA	NA	NA		3110062G12Rik	0	NA	NA	NA	NA	NA
AC009506.1	0	NA	NA	NA	NA	NA		3110067C02Rik	0	NA	NA	NA	NA	NA
AC009508.1	0	NA	NA	NA	NA	NA		3110070M22Rik	0.461539	-2.24871	3.45654	-0.650566	0.515326	NA
AC009517.2	0	NA	NA	NA	NA	NA		3110080E11Rik	0	NA	NA	NA	NA	NA
AC009518.3	0	NA	NA	NA	NA	NA		3110080O07Rik	0	NA	NA	NA	NA	NA
AC009518.4	0	NA	NA	NA	NA	NA		3110082I17Rik	8.97758	0.91759	1.1984	0.765678	0.443868	0.9995
AC009518.8	0	NA	NA	NA	NA	NA		3110082J24Rik	0	NA	NA	NA	NA	NA
AC009531.2	0	NA	NA	NA	NA	NA		3110083C13Rik	10.393	1.05069	1.47672	0.711499	0.476775	0.9995
AC009542.2	0	NA	NA	NA	NA	NA		3110099E03Rik	0	NA	NA	NA	NA	NA
AC009784.3	0	NA	NA	NA	NA	NA		3200001D21Rik	0	NA	NA	NA	NA	NA
AC009784.4	0	NA	NA	NA	NA	NA		3222401L13Rik	4.35266	-5.49109	2.442	-2.2486	0.0245378	0.653703
AC009892.2	0	NA	NA	NA	NA	NA		3300002A11Rik	0	NA	NA	NA	NA	NA
AC009892.5	0	NA	NA	NA	NA	NA		3300002I08Rik	0	NA	NA	NA	NA	NA
AC009892.9	0	NA	NA	NA	NA	NA		3300002P13Rik	0	NA	NA	NA	NA	NA
AC009945.4	0	NA	NA	NA	NA	NA		3300005D01Rik	10.9735	-0.383965	1.95605	-0.196296	0.844379	0.9995
AC009947.2	0	NA	NA	NA	NA	NA		3425401B19Rik	5.73703	-5.89145	2.27952	-2.58451	0.00975173	0.433991
AC009947.5	0	NA	NA	NA	NA	NA		3632454L22Rik	0.828971	-1.4651	3.40789	-0.429913	0.667259	NA
AC009950.2	0	NA	NA	NA	NA	NA		3732407C23Rik	0	NA	NA	NA	NA	NA
AC009955.8	0	NA	NA	NA	NA	NA		3830403N18Rik	0.876362	-3.18692	3.42179	-0.931361	0.351667	NA
AC009961.3	0	NA	NA	NA	NA	NA		3830406C13Rik	108.418	0.32624	0.729364	0.447293	0.654663	0.9995
AC009961.5	0	NA	NA	NA	NA	NA		3830408C21Rik	158.687	-0.053255	0.477249	-0.111587	0.911151	0.9995
AC009963.3	0	NA	NA	NA	NA	NA		3830417A13Rik	0	NA	NA	NA	NA	NA
AC009963.4	0	NA	NA	NA	NA	NA		3830422I06Rik	0	NA	NA	NA	NA	NA
AC009965.1	0	NA	NA	NA	NA	NA		3830432H09Rik	0.171305	-1.04716	3.52844	-0.296778	0.766636	NA
AC009965.2	0	NA	NA	NA	NA	NA		3930402G23Rik	3.9027	-5.33029	2.98976	-1.78285	0.0746113	0.884448
AC009969.1	0	NA	NA	NA	NA	NA		4430402I18Rik	6.35281	-4.04375	2.17141	-1.86227	0.0625657	0.855222
AC009970.1	0	NA	NA	NA	NA	NA		4631405J19Rik	5.94278	-5.94091	2.29993	-2.58308	0.00979225	0.433991
AC010082.2	0	NA	NA	NA	NA	NA		4631422I05Rik	1.15523	-3.57315	3.41281	-1.04698	0.295109	NA
AC010084.1	2.71852	5.01238	3.02637	1.65624	NA	NA		4632404H12Rik	12.326	-1.07361	1.56869	-0.684401	0.493722	0.9995
AC010086.1	0	NA	NA	NA	NA	NA		4632404M16Rik	0	NA	NA	NA	NA	NA
AC010086.5	0	NA	NA	NA	NA	NA		4632411P08Rik	0	NA	NA	NA	NA	NA
AC010091.1	0	NA	NA	NA	NA	NA		4632415L05Rik	13.0747	-1.66144	1.20714	-1.37635	0.168713	0.997987
AC010095.6	0	NA	NA	NA	NA	NA		4632418H02Rik	0	NA	NA	NA	NA	NA
AC010096.1	0	NA	NA	NA	NA	NA		4632427E13Rik	20.7689	0.888429	1.24703	0.712436	0.476195	0.9995
AC010105.1	0	NA	NA	NA	NA	NA		4632428C04Rik	31.8696	0.342118	1.05616	0.323928	0.745993	0.9995
AC010132.10	0	NA	NA	NA	NA	NA		4632432E15Rik	0.998372	3.66872	3.42772	1.07031	0.284479	NA
AC010132.11	0	NA	NA	NA	NA	NA		4632433K11Rik	0	NA	NA	NA	NA	NA
AC010141.4	0	NA	NA	NA	NA	NA		4633401B06Rik	7.98698	20.4158	3.19411	6.3917	NA	NA
AC010141.6	0	NA	NA	NA	NA	NA		4731419I09Rik	0	NA	NA	NA	NA	NA
AC010145.4	0	NA	NA	NA	NA	NA		4732414G09Rik	0	NA	NA	NA	NA	NA
AC010148.1	0	NA	NA	NA	NA	NA		4732416N19Rik	7.55871	2.22332	2.19734	1.01183	0.311621	0.9995
AC010149.4	0	NA	NA	NA	NA	NA		4732419C18Rik	0.166395	1.57621	3.50809	0.449307	0.65321	NA
AC010150.1	0.952872	-1.12443	3.1176	-0.360671	0.718346	0.98682		4732440D04Rik	43.1122	1.54034	1.03568	1.48727	0.136943	0.974855
AC010153.3	0	NA	NA	NA	NA	NA		4732463B04Rik	0	NA	NA	NA	NA	NA
AC010154.2	0	NA	NA	NA	NA	NA		4732465J04Rik	1.68287	-3.14217	2.56622	-1.22443	0.220788	NA
AC010226.4	0	NA	NA	NA	NA	NA		4732471J01Rik	11.9901	4.2224	2.06042	2.04929	0.0404335	0.756751
AC010240.2	0	NA	NA	NA	NA	NA		4732487G21Rik	4.26526	-5.46953	2.13197	-2.56548	0.0103032	0.444242
AC010240.3	0.228858	1.53737	3.52277	0.436409	0.66254	0.98682		4732490B19Rik	0	NA	NA	NA	NA	NA
AC010468.2	0	NA	NA	NA	NA	NA		4732491K20Rik	8.79404	-1.96326	1.89505	-1.036	0.300203	0.9995
AC010468.3	0	NA	NA	NA	NA	NA		4732496C06Rik	6.14271	3.83051	2.58286	1.48305	NA	NA
AC010492.2	0.087694	0.893695	3.53381	0.252898	0.800347	0.98682		4831440D22Rik	0.599567	-2.65392	3.43879	-0.771758	0.440258	NA
AC010492.4	0	NA	NA	NA	NA	NA		4833403J16Rik	3.30608	-5.09789	2.45392	-2.07745	0.0377602	0.756751
AC010492.5	0	NA	NA	NA	NA	NA		4833404L02Rik	0	NA	NA	NA	NA	NA
AC010504.2	0	NA	NA	NA	NA	NA		4833405L11Rik	0	NA	NA	NA	NA	NA
AC010518.2	0	NA	NA	NA	NA	NA		4833407H14Rik	0.984373	-3.35841	3.41751	-0.982708	0.325751	NA
AC010518.3	0	NA	NA	NA	NA	NA		4833408A19Rik	0.762336	3.24852	3.44232	0.943702	0.345322	NA
AC010524.2	0	NA	NA	NA	NA	NA		4833411C07Rik	0	NA	NA	NA	NA	NA
AC010524.4	0	NA	NA	NA	NA	NA		4833412C05Rik	1.86136	-1.99882	3.35819	-0.595207	0.551705	NA
AC010525.4	0	NA	NA	NA	NA	NA		4833412C15Rik	0	NA	NA	NA	NA	NA
AC010525.5	0	NA	NA	NA	NA	NA		4833412K13Rik	0	NA	NA	NA	NA	NA
AC010547.9	0	NA	NA	NA	NA	NA		4833413E03Rik	0	NA	NA	NA	NA	NA
AC010641.1	0	NA	NA	NA	NA	NA		4833413G10Rik	667.604	0.349666	0.492806	0.709541	0.477989	0.9995
AC010642.2	0	NA	NA	NA	NA	NA		4833415N18Rik	1.15878	-3.57328	3.41281	-1.04702	0.29509	NA
AC010646.3	0	NA	NA	NA	NA	NA		4833417C18Rik	3.34943	-0.413162	2.90212	-0.142366	0.886791	0.9995
AC010649.1	0	NA	NA	NA	NA	NA		4833418N02Rik	9.80983	-1.49402	1.80831	-0.826195	0.408694	0.9995
AC010677.5	0	NA	NA	NA	NA	NA		4833418N17Rik	0	NA	NA	NA	NA	NA
AC010723.1	0	NA	NA	NA	NA	NA		4833419F23Rik	0.903389	3.46967	3.43413	1.01035	0.312328	NA
AC010729.1	0	NA	NA	NA	NA	NA		4833419O12Rik	0	NA	NA	NA	NA	NA
AC010729.2	0	NA	NA	NA	NA	NA		4833420G17Rik	290.706	-0.115627	0.850062	-0.136021	0.891804	0.9995
AC010731.2	0	NA	NA	NA	NA	NA		4833421G17Rik	6.05461	4.6393	2.97966	1.55699	NA	NA
AC010731.3	0	NA	NA	NA	NA	NA		4833421K07Rik	0	NA	NA	NA	NA	NA
AC010745.1	0	NA	NA	NA	NA	NA		4833422C13Rik	1.7109	-4.13712	3.40332	-1.21561	0.224133	NA
AC010745.2	0	NA	NA	NA	NA	NA		4833422M21Rik	10.4625	7.02102	2.53592	2.76863	0.00562928	0.352221
AC010745.3	0	NA	NA	NA	NA	NA		4833427F10Rik	0	NA	NA	NA	NA	NA
AC010745.4	0	NA	NA	NA	NA	NA		4833427G06Rik	0	NA	NA	NA	NA	NA
AC010746.3	0	NA	NA	NA	NA	NA		4833428L15Rik	0	NA	NA	NA	NA	NA
AC010761.10	0	NA	NA	NA	NA	NA		4833438C02Rik	23.8668	1.12614	1.00053	1.12554	0.26036	0.9995
AC010761.13	0	NA	NA	NA	NA	NA		4833439L19Rik	2561.63	-0.466897	0.503621	-0.927079	0.353886	0.9995
AC010761.14	0	NA	NA	NA	NA	NA		4833445I07Rik	2.0793	-4.42803	2.85347	-1.55181	0.120708	NA
AC010761.6	0	NA	NA	NA	NA	NA		4921501I09Rik	0	NA	NA	NA	NA	NA
AC010761.8	0	NA	NA	NA	NA	NA		4921504A21Rik	0	NA	NA	NA	NA	NA
AC010761.9	0	NA	NA	NA	NA	NA		4921504E06Rik	0.135437	-0.455184	3.53381	-0.128808	0.897509	NA
AC010872.1	0	NA	NA	NA	NA	NA		4921507G05Rik	0.263149	1.0081	3.53136	0.285471	0.775283	NA
AC010878.3	0	NA	NA	NA	NA	NA		4921507P07Rik	32.4659	0.776381	0.722683	1.0743	0.282687	0.9995
AC010880.1	0	NA	NA	NA	NA	NA		4921508D12Rik	0	NA	NA	NA	NA	NA
AC010883.5	0	NA	NA	NA	NA	NA		4921508M14Rik	0	NA	NA	NA	NA	NA
AC010886.2	0	NA	NA	NA	NA	NA		4921509A06Rik	0	NA	NA	NA	NA	NA
AC010891.2	0	NA	NA	NA	NA	NA		4921509C19Rik	0	NA	NA	NA	NA	NA
AC010894.3	0	NA	NA	NA	NA	NA		4921509O07Rik	0.135437	-0.455184	3.53381	-0.128808	0.897509	NA
AC010894.5	0	NA	NA	NA	NA	NA		4921511C10Rik	1.85376	2.13112	3.35597	0.635023	0.525414	NA
AC010904.1	0	NA	NA	NA	NA	NA		4921511C20Rik	0	NA	NA	NA	NA	NA
AC010907.2	0	NA	NA	NA	NA	NA		4921511E07Rik	0	NA	NA	NA	NA	NA
AC010907.5	0	NA	NA	NA	NA	NA		4921511I17Rik	1.26569	-3.71111	3.41014	-1.08826	0.276482	NA
AC010967.1	0	NA	NA	NA	NA	NA		4921513H07Rik	0.812624	-3.05358	3.42548	-0.891431	0.372698	NA
AC010967.2	0	NA	NA	NA	NA	NA		4921513I03Rik	3.8188	-0.168633	2.44869	-0.0688666	0.945096	0.9995
AC010967.3	0	NA	NA	NA	NA	NA		4921513I08Rik	0	NA	NA	NA	NA	NA
AC010969.1	0	NA	NA	NA	NA	NA		4921514A10Rik	0	NA	NA	NA	NA	NA
AC010970.2	1.55156	0.995688	1.60886	0.618879	0.535996	0.98682		4921515E04Rik	0	NA	NA	NA	NA	NA
AC010971.1	0	NA	NA	NA	NA	NA		4921515L22Rik	1.5789	4.25408	3.41313	1.24639	0.212622	NA
AC010974.3	0	NA	NA	NA	NA	NA		4921516A02Rik	0	NA	NA	NA	NA	NA
AC010976.2	0	NA	NA	NA	NA	NA		4921517D16Rik	0.427002	-2.14665	3.46183	-0.620092	0.535197	NA
AC010982.2	0	NA	NA	NA	NA	NA		4921517D22Rik	2.58477	5.02642	2.62791	1.91271	0.0557856	0.825474
AC010983.1	0	NA	NA	NA	NA	NA		4921518K17Rik	0	NA	NA	NA	NA	NA
AC010987.5	0	NA	NA	NA	NA	NA		4921520N01Rik	0	NA	NA	NA	NA	NA
AC011193.1	0	NA	NA	NA	NA	NA		4921521D15Rik	0	NA	NA	NA	NA	NA
AC011196.3	0	NA	NA	NA	NA	NA		4921522A10Rik	0	NA	NA	NA	NA	NA
AC011225.1	0	NA	NA	NA	NA	NA		4921522P10Rik	0	NA	NA	NA	NA	NA
AC011233.2	0	NA	NA	NA	NA	NA		4921523L03Rik	0	NA	NA	NA	NA	NA
AC011239.1	0	NA	NA	NA	NA	NA		4921524J17Rik	9.86564	-0.0977583	1.149	-0.0850815	0.932197	0.9995
AC011239.2	0	NA	NA	NA	NA	NA		4921524L21Rik	0	NA	NA	NA	NA	NA
AC011242.5	0	NA	NA	NA	NA	NA		4921525O09Rik	0.0856524	-0.455184	3.53381	-0.128808	0.897509	NA
AC011243.1	0	NA	NA	NA	NA	NA		4921527H02Rik	1.34472	4.07623	3.41697	1.19294	0.232895	NA
AC011247.3	0	NA	NA	NA	NA	NA		4921528I07Rik	0	NA	NA	NA	NA	NA
AC011284.3	0	NA	NA	NA	NA	NA		4921529L05Rik	0.0831977	1.0081	3.53136	0.285471	0.775283	NA
AC011286.1	0	NA	NA	NA	NA	NA		4921531C22Rik	29.4684	0.28139	1.02429	0.274719	0.783532	0.9995
AC011288.2	0	NA	NA	NA	NA	NA		4921531P14Rik	0	NA	NA	NA	NA	NA
AC011290.4	0	NA	NA	NA	NA	NA		4921533I20Rik	0	NA	NA	NA	NA	NA
AC011290.5	0	NA	NA	NA	NA	NA		4921534A09Rik	0	NA	NA	NA	NA	NA
AC011294.3	0	NA	NA	NA	NA	NA		4921534H16Rik	0	NA	NA	NA	NA	NA
AC011298.2	0	NA	NA	NA	NA	NA		4921536K21Rik	2.30884	-3.77822	2.40568	-1.57054	0.116289	NA
AC011330.13	0	NA	NA	NA	NA	NA		4921539E11Rik	0	NA	NA	NA	NA	NA
AC011330.5	0	NA	NA	NA	NA	NA		4921539H07Rik	0.546292	0.7494	3.47631	0.215574	0.82932	NA
AC011380.8	0	NA	NA	NA	NA	NA		4922502N22Rik	0	NA	NA	NA	NA	NA
AC011380.9	0	NA	NA	NA	NA	NA		4930401A07Rik	0	NA	NA	NA	NA	NA
AC011406.2	0	NA	NA	NA	NA	NA		4930401C15Rik	0	NA	NA	NA	NA	NA
AC011431.1	0	NA	NA	NA	NA	NA		4930401G09Rik	0	NA	NA	NA	NA	NA
AC011513.3	0	NA	NA	NA	NA	NA		4930401O10Rik	0	NA	NA	NA	NA	NA
AC011513.4	0	NA	NA	NA	NA	NA		4930401O12Rik	0	NA	NA	NA	NA	NA
AC011515.2	0	NA	NA	NA	NA	NA		4930402C01Rik	0.320252	-1.73285	3.48743	-0.496886	0.61927	NA
AC011516.1	0	NA	NA	NA	NA	NA		4930402D18Rik	0	NA	NA	NA	NA	NA
AC011518.2	0	NA	NA	NA	NA	NA		4930402F06Rik	0	NA	NA	NA	NA	NA
AC011523.2	0	NA	NA	NA	NA	NA		4930402F11Rik	0	NA	NA	NA	NA	NA
AC011524.2	0	NA	NA	NA	NA	NA		4930402H05Rik	0	NA	NA	NA	NA	NA
AC011524.3	0	NA	NA	NA	NA	NA		4930402H24Rik	43.6888	-0.58114	0.512355	-1.13425	0.256688	0.9995
AC011525.2	0	NA	NA	NA	NA	NA		4930402K13Rik	0	NA	NA	NA	NA	NA
AC011525.4	0	NA	NA	NA	NA	NA		4930403D09Rik	0	NA	NA	NA	NA	NA
AC011530.4	0	NA	NA	NA	NA	NA		4930403O18Rik	0	NA	NA	NA	NA	NA
AC011558.5	0	NA	NA	NA	NA	NA		4930403P22Rik	0	NA	NA	NA	NA	NA
AC011625.1	0	NA	NA	NA	NA	NA		4930404A05Rik	0	NA	NA	NA	NA	NA
AC011648.1	0	NA	NA	NA	NA	NA		4930404A12Rik	0	NA	NA	NA	NA	NA
AC011718.3	0	NA	NA	NA	NA	NA		4930404H11Rik	0	NA	NA	NA	NA	NA
AC011742.5	0	NA	NA	NA	NA	NA		4930404H24Rik	7.60057	0.393106	1.44134	0.272736	0.785056	0.9995
AC011747.6	0	NA	NA	NA	NA	NA		4930404I05Rik	0.346154	-1.83193	3.48063	-0.526321	0.598665	NA
AC011752.1	0	NA	NA	NA	NA	NA		4930404I20Rik	0	NA	NA	NA	NA	NA
AC011753.5	0	NA	NA	NA	NA	NA		4930404K13Rik	0	NA	NA	NA	NA	NA
AC011753.6	0	NA	NA	NA	NA	NA		4930404N11Rik	3.36883	0.575225	2.37907	0.241785	0.808946	0.9995
AC011754.1	0	NA	NA	NA	NA	NA		4930404O17Rik	0	NA	NA	NA	NA	NA
AC011816.1	0	NA	NA	NA	NA	NA		4930405A10Rik	0.427002	-2.14665	3.46183	-0.620092	0.535197	NA
AC011897.2	0	NA	NA	NA	NA	NA		4930405A21Rik	6.36111	-0.0338924	1.9748	-0.0171625	0.986307	0.9995
AC011899.10	0	NA	NA	NA	NA	NA		4930405D01Rik	0	NA	NA	NA	NA	NA
AC011901.2	0	NA	NA	NA	NA	NA		4930405D11Rik	4488.58	0.383127	0.656226	0.583834	0.559332	0.9995
AC011933.2	0	NA	NA	NA	NA	NA		4930405G09Rik	0	NA	NA	NA	NA	NA
AC011995.1	0	NA	NA	NA	NA	NA		4930405H06Rik	0	NA	NA	NA	NA	NA
AC011995.3	0	NA	NA	NA	NA	NA		4930405J17Rik	0	NA	NA	NA	NA	NA
AC011997.1	0	NA	NA	NA	NA	NA		4930405L22Rik	0	NA	NA	NA	NA	NA
AC011998.1	0	NA	NA	NA	NA	NA		4930405N21Rik	0	NA	NA	NA	NA	NA
AC011998.4	0	NA	NA	NA	NA	NA		4930405O22Rik	2.48023	-4.67147	2.28593	-2.04358	0.0409955	0.756877
AC012065.4	0	NA	NA	NA	NA	NA		4930406D18Rik	0	NA	NA	NA	NA	NA
AC012078.2	0	NA	NA	NA	NA	NA		4930407G08Rik	0	NA	NA	NA	NA	NA
AC012123.1	0	NA	NA	NA	NA	NA		4930407I10Rik	0	NA	NA	NA	NA	NA
AC012306.2	0	NA	NA	NA	NA	NA		4930407I19Rik	0	NA	NA	NA	NA	NA
AC012307.2	0	NA	NA	NA	NA	NA		4930408K08Rik	0	NA	NA	NA	NA	NA
AC012314.19	0	NA	NA	NA	NA	NA		4930408O17Rik	0	NA	NA	NA	NA	NA
AC012314.20	0	NA	NA	NA	NA	NA		4930412B13Rik	0.496793	1.4989	3.48772	0.429765	0.667367	NA
AC012314.8	0	NA	NA	NA	NA	NA		4930412C18Rik	0.270875	-1.35656	3.51446	-0.385993	0.699502	NA
AC012322.1	0	NA	NA	NA	NA	NA		4930412E21Rik	0	NA	NA	NA	NA	NA
AC012354.6	0	NA	NA	NA	NA	NA		4930412F09Rik	0	NA	NA	NA	NA	NA
AC012358.7	0	NA	NA	NA	NA	NA		4930412F12Rik	35.7109	1.01811	1.53157	0.664751	0.50621	0.9995
AC012358.8	0	NA	NA	NA	NA	NA		4930412L05Rik	0	NA	NA	NA	NA	NA
AC012360.4	0	NA	NA	NA	NA	NA		4930412M03Rik	13.4735	0.0469593	1.76782	0.0265634	0.978808	0.9995
AC012360.6	0	NA	NA	NA	NA	NA		4930412O13Rik	0	NA	NA	NA	NA	NA
AC012363.13	0	NA	NA	NA	NA	NA		4930413E15Rik	0	NA	NA	NA	NA	NA
AC012363.4	0	NA	NA	NA	NA	NA		4930413F20Rik	0	NA	NA	NA	NA	NA
AC012368.1	0	NA	NA	NA	NA	NA		4930413G21Rik	0	NA	NA	NA	NA	NA
AC012370.2	0	NA	NA	NA	NA	NA		4930414F18Rik	0	NA	NA	NA	NA	NA
AC012370.3	0	NA	NA	NA	NA	NA		4930414N06Rik	0	NA	NA	NA	NA	NA
AC012442.5	0	NA	NA	NA	NA	NA		4930415C11Rik	0	NA	NA	NA	NA	NA
AC012442.6	0	NA	NA	NA	NA	NA		4930415H17Rik	0	NA	NA	NA	NA	NA
AC012445.1	0	NA	NA	NA	NA	NA		4930415L06Rik	0.213501	-1.21486	3.52301	-0.344835	0.730219	NA
AC012451.1	0	NA	NA	NA	NA	NA		4930415O11Rik	0	NA	NA	NA	NA	NA
AC012456.3	0	NA	NA	NA	NA	NA		4930415O20Rik	0.250822	-1.30201	3.51804	-0.370096	0.711311	NA
AC012456.4	0	NA	NA	NA	NA	NA		4930415P13Rik	0	NA	NA	NA	NA	NA
AC012462.1	0	NA	NA	NA	NA	NA		4930417H01Rik	0	NA	NA	NA	NA	NA
AC012462.2	0	NA	NA	NA	NA	NA		4930417O13Rik	0	NA	NA	NA	NA	NA
AC012462.3	0	NA	NA	NA	NA	NA		4930417O22Rik	0	NA	NA	NA	NA	NA
AC012485.2	0	NA	NA	NA	NA	NA		4930419G24Rik	0	NA	NA	NA	NA	NA
AC012488.3	0	NA	NA	NA	NA	NA		4930420G21Rik	0	NA	NA	NA	NA	NA
AC012494.1	0	NA	NA	NA	NA	NA		4930420N18Rik	0	NA	NA	NA	NA	NA
AC012501.2	0	NA	NA	NA	NA	NA		4930421C12Rik	0	NA	NA	NA	NA	NA
AC012506.1	0	NA	NA	NA	NA	NA		4930421P07Rik	0	NA	NA	NA	NA	NA
AC012506.2	0	NA	NA	NA	NA	NA		4930422C21Rik	0	NA	NA	NA	NA	NA
AC012506.3	0	NA	NA	NA	NA	NA		4930422I22Rik	0	NA	NA	NA	NA	NA
AC012506.4	0	NA	NA	NA	NA	NA		4930422M22Rik	0	NA	NA	NA	NA	NA
AC012507.4	0	NA	NA	NA	NA	NA		4930423C22Rik	0	NA	NA	NA	NA	NA
AC012513.4	0	NA	NA	NA	NA	NA		4930423D22Rik	0	NA	NA	NA	NA	NA
AC012513.6	0	NA	NA	NA	NA	NA		4930423D24Rik	0	NA	NA	NA	NA	NA
AC012531.25	0	NA	NA	NA	NA	NA		4930423M02Rik	0	NA	NA	NA	NA	NA
AC012593.1	0	NA	NA	NA	NA	NA		4930425K10Rik	2.67976	1.51634	3.30114	0.459338	0.645992	0.9995
AC012593.2	0	NA	NA	NA	NA	NA		4930425K24Rik	0	NA	NA	NA	NA	NA
AC012613.2	0	NA	NA	NA	NA	NA		4930425L21Rik	0	NA	NA	NA	NA	NA
AC012668.1	0	NA	NA	NA	NA	NA		4930425O10Rik	0	NA	NA	NA	NA	NA
AC012668.2	0	NA	NA	NA	NA	NA		4930425P05Rik	5.12216	4.46092	3.05132	1.46196	NA	NA
AC012668.3	0	NA	NA	NA	NA	NA		4930426D05Rik	8.68232	-2.47332	1.61392	-1.53249	0.1254	0.964563
AC013248.2	0	NA	NA	NA	NA	NA		4930426I24Rik	0	NA	NA	NA	NA	NA
AC013262.1	0	NA	NA	NA	NA	NA		4930426L09Rik	33.475	0.685634	0.941791	0.728011	0.466607	0.9995
AC013268.3	0	NA	NA	NA	NA	NA		4930428D20Rik	0	NA	NA	NA	NA	NA
AC013268.4	0	NA	NA	NA	NA	NA		4930428E07Rik	0	NA	NA	NA	NA	NA
AC013269.3	0	NA	NA	NA	NA	NA		4930428N03Rik	0	NA	NA	NA	NA	NA
AC013269.4	0	NA	NA	NA	NA	NA		4930428O21Rik	0	NA	NA	NA	NA	NA
AC013271.3	0	NA	NA	NA	NA	NA		4930429C20Rik	0	NA	NA	NA	NA	NA
AC013271.5	0	NA	NA	NA	NA	NA		4930429D17Rik	0	NA	NA	NA	NA	NA
AC013271.7	0	NA	NA	NA	NA	NA		4930429F24Rik	0.346154	-1.83193	3.48063	-0.526321	0.598665	NA
AC013401.1	0	NA	NA	NA	NA	NA		4930429H19Rik	0.34261	-1.86103	3.47872	-0.534976	0.592666	NA
AC013401.2	0	NA	NA	NA	NA	NA		4930429P21Rik	0	NA	NA	NA	NA	NA
AC013402.3	0	NA	NA	NA	NA	NA		4930430E12Rik	0	NA	NA	NA	NA	NA
AC013402.4	0	NA	NA	NA	NA	NA		4930430F08Rik	13.0132	0.469714	1.44805	0.324377	0.745652	0.9995
AC013402.5	0	NA	NA	NA	NA	NA		4930430F21Rik	0	NA	NA	NA	NA	NA
AC013403.13	0	NA	NA	NA	NA	NA		4930430O22Rik	0	NA	NA	NA	NA	NA
AC013410.1	0.163638	-0.548977	3.53381	-0.15535	0.876545	0.98682		4930431F10Rik	0	NA	NA	NA	NA	NA
AC013410.2	0	NA	NA	NA	NA	NA		4930431F12Rik	0	NA	NA	NA	NA	NA
AC013429.4	0	NA	NA	NA	NA	NA		4930431L21Rik	0	NA	NA	NA	NA	NA
AC013436.5	0	NA	NA	NA	NA	NA		4930431P03Rik	0	NA	NA	NA	NA	NA
AC013448.1	0	NA	NA	NA	NA	NA		4930431P19Rik	1.09153	-3.49945	3.41435	-1.02492	0.305399	NA
AC013448.2	0	NA	NA	NA	NA	NA		4930431P22Rik	1.26475	3.96076	3.41973	1.15821	0.246779	NA
AC013460.1	0	NA	NA	NA	NA	NA		4930432B10Rik	0	NA	NA	NA	NA	NA
AC013463.2	0	NA	NA	NA	NA	NA		4930432E11Rik	0.171305	-1.04716	3.52844	-0.296778	0.766636	NA
AC013470.8	0	NA	NA	NA	NA	NA		4930432H08Rik	0	NA	NA	NA	NA	NA
AC013472.4	0	NA	NA	NA	NA	NA		4930432J09Rik	0	NA	NA	NA	NA	NA
AC013474.4	0	NA	NA	NA	NA	NA		4930432K21Rik	0.862638	-3.15828	3.42256	-0.922783	0.35612	NA
AC013480.2	0	NA	NA	NA	NA	NA		4930432L08Rik	0	NA	NA	NA	NA	NA
AC013727.1	0	NA	NA	NA	NA	NA		4930432M17Rik	0	NA	NA	NA	NA	NA
AC013727.2	0	NA	NA	NA	NA	NA		4930432O09Rik	0	NA	NA	NA	NA	NA
AC013733.3	0	NA	NA	NA	NA	NA		4930433B08Rik	0	NA	NA	NA	NA	NA
AC013733.4	0	NA	NA	NA	NA	NA		4930433E05Rik	0	NA	NA	NA	NA	NA
AC015688.3	0	NA	NA	NA	NA	NA		4930433I11Rik	0	NA	NA	NA	NA	NA
AC015818.6	0	NA	NA	NA	NA	NA		4930433J02Rik	0	NA	NA	NA	NA	NA
AC015849.12	0	NA	NA	NA	NA	NA		4930433N12Rik	0	NA	NA	NA	NA	NA
AC015849.13	0	NA	NA	NA	NA	NA		4930434B07Rik	0	NA	NA	NA	NA	NA
AC015849.14	0	NA	NA	NA	NA	NA		4930434F21Rik	0	NA	NA	NA	NA	NA
AC015849.16	0	NA	NA	NA	NA	NA		4930434J06Rik	0	NA	NA	NA	NA	NA
AC015849.19	0	NA	NA	NA	NA	NA		4930434O05Rik	0	NA	NA	NA	NA	NA
AC015849.2	0	NA	NA	NA	NA	NA		4930435C17Rik	0	NA	NA	NA	NA	NA
AC015922.7	0	NA	NA	NA	NA	NA		4930435F18Rik	0	NA	NA	NA	NA	NA
AC015923.1	0	NA	NA	NA	NA	NA		4930435M08Rik	0.106751	-0.455184	3.53381	-0.128808	0.897509	NA
AC015933.2	0	NA	NA	NA	NA	NA		4930435N07Rik	0	NA	NA	NA	NA	NA
AC015969.3	0	NA	NA	NA	NA	NA		4930437M23Rik	0.106751	-0.455184	3.53381	-0.128808	0.897509	NA
AC015971.2	0	NA	NA	NA	NA	NA		4930438A08Rik	0.876362	-3.18692	3.42179	-0.931361	0.351667	NA
AC015977.6	0	NA	NA	NA	NA	NA		4930438E09Rik	0	NA	NA	NA	NA	NA
AC015987.1	0	NA	NA	NA	NA	NA		4930439A04Rik	0	NA	NA	NA	NA	NA
AC016292.1	0	NA	NA	NA	NA	NA		4930439D14Rik	0.779393	-1.8753	3.17143	-0.59131	0.554312	NA
AC016292.3	0	NA	NA	NA	NA	NA		4930440C22Rik	0	NA	NA	NA	NA	NA
AC016629.3	0	NA	NA	NA	NA	NA		4930440I19Rik	2.34851	-4.60238	3.39784	-1.3545	0.175576	0.9995
AC016629.7	0	NA	NA	NA	NA	NA		4930441H08Rik	0	NA	NA	NA	NA	NA
AC016644.1	0	NA	NA	NA	NA	NA		4930441J16Rik	0	NA	NA	NA	NA	NA
AC016683.5	0	NA	NA	NA	NA	NA		4930442G10Rik	12.9601	0.504899	2.23525	0.22588	0.821295	0.9995
AC016694.2	0	NA	NA	NA	NA	NA		4930442G15Rik	0	NA	NA	NA	NA	NA
AC016700.2	0	NA	NA	NA	NA	NA		4930442H23Rik	0	NA	NA	NA	NA	NA
AC016710.1	0	NA	NA	NA	NA	NA		4930442J19Rik	0.0831977	1.0081	3.53136	0.285471	0.775283	NA
AC016712.1	0	NA	NA	NA	NA	NA		4930442L01Rik	0	NA	NA	NA	NA	NA
AC016716.2	0	NA	NA	NA	NA	NA		4930442P19Rik	0	NA	NA	NA	NA	NA
AC016717.1	0	NA	NA	NA	NA	NA		4930443G03Rik	0	NA	NA	NA	NA	NA
AC016722.3	0	NA	NA	NA	NA	NA		4930443O20Rik	0.249593	1.945	3.4962	0.556319	0.577993	NA
AC016722.4	0	NA	NA	NA	NA	NA		4930444A19Rik	0.171305	-1.04716	3.52844	-0.296778	0.766636	NA
AC016730.1	0	NA	NA	NA	NA	NA		4930444E06Rik	0	NA	NA	NA	NA	NA
AC016735.1	0	NA	NA	NA	NA	NA		4930444F02Rik	0	NA	NA	NA	NA	NA
AC016738.4	0	NA	NA	NA	NA	NA		4930444G20Rik	0	NA	NA	NA	NA	NA
AC016739.2	0	NA	NA	NA	NA	NA		4930444K16Rik	0	NA	NA	NA	NA	NA
AC016745.3	0	NA	NA	NA	NA	NA		4930444P10Rik	0	NA	NA	NA	NA	NA
AC016747.3	0	NA	NA	NA	NA	NA		4930445B16Rik	0	NA	NA	NA	NA	NA
AC016751.2	0	NA	NA	NA	NA	NA		4930445E18Rik	0	NA	NA	NA	NA	NA
AC016751.3	0	NA	NA	NA	NA	NA		4930445N06Rik	0	NA	NA	NA	NA	NA
AC016768.1	0	NA	NA	NA	NA	NA		4930445N08Rik	0	NA	NA	NA	NA	NA
AC016772.4	0	NA	NA	NA	NA	NA		4930445N18Rik	4.05652	-5.39046	3.39176	-1.58928	NA	NA
AC016831.5	0	NA	NA	NA	NA	NA		4930447A16Rik	0	NA	NA	NA	NA	NA
AC016831.6	0.141164	0.893695	3.53381	0.252898	0.800347	0.98682		4930447C04Rik	5.33126	-0.764199	2.70951	-0.282043	0.77791	0.9995
AC016894.1	0	NA	NA	NA	NA	NA		4930447C11Rik	0	NA	NA	NA	NA	NA
AC016903.1	0	NA	NA	NA	NA	NA		4930447F04Rik	0	NA	NA	NA	NA	NA
AC016903.2	0	NA	NA	NA	NA	NA		4930447F24Rik	0	NA	NA	NA	NA	NA
AC016907.2	0	NA	NA	NA	NA	NA		4930447J18Rik	0.230769	-1.28535	3.51915	-0.365243	0.71493	NA
AC016907.3	0	NA	NA	NA	NA	NA		4930447K03Rik	2.84141	-0.341266	2.43154	-0.14035	0.888384	0.9995
AC016907.4	0	NA	NA	NA	NA	NA		4930447M23Rik	1.49451	-3.95084	3.40606	-1.15994	0.246072	NA
AC016909.2	0	NA	NA	NA	NA	NA		4930447N08Rik	0.496793	1.4989	3.48772	0.429765	0.667367	NA
AC016910.1	0	NA	NA	NA	NA	NA		4930448A20Rik	0	NA	NA	NA	NA	NA
AC016994.2	0	NA	NA	NA	NA	NA		4930448C13Rik	0	NA	NA	NA	NA	NA
AC016999.2	0	NA	NA	NA	NA	NA		4930448D08Rik	0	NA	NA	NA	NA	NA
AC017002.4	0	NA	NA	NA	NA	NA		4930448E22Rik	0	NA	NA	NA	NA	NA
AC017006.2	0	NA	NA	NA	NA	NA		4930448F12Rik	0	NA	NA	NA	NA	NA
AC017006.3	0	NA	NA	NA	NA	NA		4930448H16Rik	0	NA	NA	NA	NA	NA
AC017019.1	0	NA	NA	NA	NA	NA		4930448I06Rik	0	NA	NA	NA	NA	NA
AC017048.1	0	NA	NA	NA	NA	NA		4930448I18Rik	0	NA	NA	NA	NA	NA
AC017048.2	0	NA	NA	NA	NA	NA		4930448K20Rik	0	NA	NA	NA	NA	NA
AC017053.1	0	NA	NA	NA	NA	NA		4930449A18Rik	1.33116	4.07559	3.41699	1.19274	0.232969	NA
AC017074.1	0	NA	NA	NA	NA	NA		4930449C09Rik	0	NA	NA	NA	NA	NA
AC017074.2	0	NA	NA	NA	NA	NA		4930449E01Rik	0	NA	NA	NA	NA	NA
AC017101.10	0	NA	NA	NA	NA	NA		4930449E18Rik	0	NA	NA	NA	NA	NA
AC017104.2	0	NA	NA	NA	NA	NA		4930449I04Rik	0	NA	NA	NA	NA	NA
AC017104.6	0	NA	NA	NA	NA	NA		4930449I24Rik	0	NA	NA	NA	NA	NA
AC017116.11	0	NA	NA	NA	NA	NA		4930451E10Rik	0	NA	NA	NA	NA	NA
AC018359.3	0	NA	NA	NA	NA	NA		4930451G09Rik	2.65522	-4.78386	3.39613	-1.40862	NA	NA
AC018442.1	0	NA	NA	NA	NA	NA		4930451I11Rik	0	NA	NA	NA	NA	NA
AC018462.2	0	NA	NA	NA	NA	NA		4930452A19Rik	0	NA	NA	NA	NA	NA
AC018495.3	0	NA	NA	NA	NA	NA		4930452B06Rik	0.67504	-2.80112	3.43346	-0.81583	0.414598	NA
AC018634.9	0	NA	NA	NA	NA	NA		4930452G13Rik	0	NA	NA	NA	NA	NA
AC018641.7	0	NA	NA	NA	NA	NA		4930452L12Rik	0	NA	NA	NA	NA	NA
AC018643.4	0	NA	NA	NA	NA	NA		4930452N14Rik	0	NA	NA	NA	NA	NA
AC018647.3	0	NA	NA	NA	NA	NA		4930453C13Rik	0	NA	NA	NA	NA	NA
AC018682.8	0	NA	NA	NA	NA	NA		4930453H23Rik	0	NA	NA	NA	NA	NA
AC018685.1	0	NA	NA	NA	NA	NA		4930453L07Rik	0	NA	NA	NA	NA	NA
AC018685.2	0	NA	NA	NA	NA	NA		4930453N24Rik	339.218	0.448185	0.385902	1.1614	0.24548	0.9995
AC018693.6	0	NA	NA	NA	NA	NA		4930453O03Rik	0	NA	NA	NA	NA	NA
AC018696.1	0	NA	NA	NA	NA	NA		4930455B14Rik	0	NA	NA	NA	NA	NA
AC018696.4	0	NA	NA	NA	NA	NA		4930455C13Rik	0.135437	-0.455184	3.53381	-0.128808	0.897509	NA
AC018712.2	0	NA	NA	NA	NA	NA		4930455G09Rik	5.73128	0.484715	2.58943	0.18719	0.851511	0.9995
AC018717.1	0	NA	NA	NA	NA	NA		4930455H04Rik	0	NA	NA	NA	NA	NA
AC018717.2	0	NA	NA	NA	NA	NA		4930455J16Rik	0	NA	NA	NA	NA	NA
AC018730.4	0	NA	NA	NA	NA	NA		4930455M05Rik	0	NA	NA	NA	NA	NA
AC018731.3	0	NA	NA	NA	NA	NA		4930456G14Rik	0	NA	NA	NA	NA	NA
AC018755.16	0	NA	NA	NA	NA	NA		4930456L15Rik	0	NA	NA	NA	NA	NA
AC018755.17	0	NA	NA	NA	NA	NA		4930458A03Rik	0	NA	NA	NA	NA	NA
AC018766.6	0	NA	NA	NA	NA	NA		4930458B22Rik	0	NA	NA	NA	NA	NA
AC018804.6	0	NA	NA	NA	NA	NA		4930458D05Rik	0.357573	-1.87194	3.47802	-0.53822	0.590425	NA
AC018816.3	0	NA	NA	NA	NA	NA		4930458K08Rik	0.171305	-1.04716	3.52844	-0.296778	0.766636	NA
AC018832.1	0	NA	NA	NA	NA	NA		4930459C07Rik	10.6676	-1.14191	1.57184	-0.726484	0.467542	0.9995
AC018865.11	0	NA	NA	NA	NA	NA		4930459L07Rik	0	NA	NA	NA	NA	NA
AC018865.5	0.312798	0.172361	3.53381	0.0487748	0.961099	0.98682		4930461C15Rik	3.20252	-5.04958	3.39399	-1.4878	NA	NA
AC018866.1	0	NA	NA	NA	NA	NA		4930461G14Rik	0	NA	NA	NA	NA	NA
AC018878.3	0	NA	NA	NA	NA	NA		4930463O16Rik	0.422631	2.46917	3.47695	0.710154	0.477608	NA
AC018880.1	0	NA	NA	NA	NA	NA		4930465I24Rik	0	NA	NA	NA	NA	NA
AC018890.6	0	NA	NA	NA	NA	NA		4930465K09Rik	0	NA	NA	NA	NA	NA
AC018892.3	0	NA	NA	NA	NA	NA		4930465K10Rik	0	NA	NA	NA	NA	NA
AC018892.8	0	NA	NA	NA	NA	NA		4930465M20Rik	0	NA	NA	NA	NA	NA
AC019048.1	0	NA	NA	NA	NA	NA		4930466I24Rik	0.381884	-0.0487205	3.49604	-0.0139359	0.988881	NA
AC019055.1	0	NA	NA	NA	NA	NA		4930466K18Rik	1.14866	-0.894208	3.37166	-0.265213	0.790845	NA
AC019064.1	0	NA	NA	NA	NA	NA		4930467D21Rik	0	NA	NA	NA	NA	NA
AC019084.7	0	NA	NA	NA	NA	NA		4930467E23Rik	0	NA	NA	NA	NA	NA
AC019118.3	0	NA	NA	NA	NA	NA		4930467J12Rik	0	NA	NA	NA	NA	NA
AC019118.4	0	NA	NA	NA	NA	NA		4930467K11Rik	3.0223	5.24532	3.39844	1.54345	NA	NA
AC019129.1	0.282327	1.75399	3.51826	0.498538	0.618105	0.98682		4930469B13Rik	0	NA	NA	NA	NA	NA
AC019181.3	0	NA	NA	NA	NA	NA		4930469K13Rik	4.29093	0.897406	1.83721	0.488461	0.625223	0.9995
AC019185.3	0	NA	NA	NA	NA	NA		4930470B04Rik	0	NA	NA	NA	NA	NA
AC019185.4	0	NA	NA	NA	NA	NA		4930470G03Rik	1.70801	-4.1433	3.40324	-1.21746	0.22343	NA
AC019186.1	0	NA	NA	NA	NA	NA		4930470H14Rik	3.21413	-1.6556	2.44412	-0.677379	0.498165	0.9995
AC019330.1	0	NA	NA	NA	NA	NA		4930470O06Rik	0	NA	NA	NA	NA	NA
AC019349.5	0	NA	NA	NA	NA	NA		4930470P17Rik	0	NA	NA	NA	NA	NA
AC020550.7	0	NA	NA	NA	NA	NA		4930471C04Rik	0	NA	NA	NA	NA	NA
AC020595.1	0	NA	NA	NA	NA	NA		4930471D02Rik	0	NA	NA	NA	NA	NA
AC020743.2	0	NA	NA	NA	NA	NA		4930471E15Rik	0.135437	-0.455184	3.53381	-0.128808	0.897509	NA
AC020743.3	0	NA	NA	NA	NA	NA		4930471E19Rik	0	NA	NA	NA	NA	NA
AC020743.4	0	NA	NA	NA	NA	NA		4930471G03Rik	0	NA	NA	NA	NA	NA
AC020915.2	0	NA	NA	NA	NA	NA		4930471G24Rik	0	NA	NA	NA	NA	NA
AC020930.1	0	NA	NA	NA	NA	NA		4930471L23Rik	0	NA	NA	NA	NA	NA
AC020951.1	0	NA	NA	NA	NA	NA		4930471M09Rik	0.210995	0.253091	3.53218	0.0716528	0.942878	NA
AC020956.3	0	NA	NA	NA	NA	NA		4930473A02Rik	6.18062	-0.690664	2.1951	-0.314639	0.753036	0.9995
AC020983.5	0	NA	NA	NA	NA	NA		4930473D10Rik	0	NA	NA	NA	NA	NA
AC021188.4	0	NA	NA	NA	NA	NA		4930473H19Rik	0	NA	NA	NA	NA	NA
AC021218.2	0	NA	NA	NA	NA	NA		4930473O22Rik	0	NA	NA	NA	NA	NA
AC021876.4	0	NA	NA	NA	NA	NA		4930474B08Rik	0	NA	NA	NA	NA	NA
AC022007.5	0	NA	NA	NA	NA	NA		4930474H06Rik	0	NA	NA	NA	NA	NA
AC022153.1	0	NA	NA	NA	NA	NA		4930474H20Rik	0	NA	NA	NA	NA	NA
AC022154.7	0	NA	NA	NA	NA	NA		4930474M22Rik	0	NA	NA	NA	NA	NA
AC022182.1	0	NA	NA	NA	NA	NA		4930474N05Rik	0	NA	NA	NA	NA	NA
AC022182.3	0	NA	NA	NA	NA	NA		4930474N09Rik	0	NA	NA	NA	NA	NA
AC022201.4	0	NA	NA	NA	NA	NA		4930477E14Rik	0.34261	-1.86103	3.47872	-0.534976	0.592666	NA
AC022201.5	0	NA	NA	NA	NA	NA		4930477G07Rik	0	NA	NA	NA	NA	NA
AC022431.3	0	NA	NA	NA	NA	NA		4930477N07Rik	0	NA	NA	NA	NA	NA
AC022486.1	0	NA	NA	NA	NA	NA		4930477O15Rik	0	NA	NA	NA	NA	NA
AC022816.2	0	NA	NA	NA	NA	NA		4930478E11Rik	0	NA	NA	NA	NA	NA
AC022819.3	0	NA	NA	NA	NA	NA		4930478K11Rik	0.873827	3.43278	3.43541	0.999234	0.317681	NA
AC023115.4	0	NA	NA	NA	NA	NA		4930478L05Rik	0	NA	NA	NA	NA	NA
AC023128.1	0	NA	NA	NA	NA	NA		4930478M09Rik	0	NA	NA	NA	NA	NA
AC023137.2	0	NA	NA	NA	NA	NA		4930478M13Rik	0	NA	NA	NA	NA	NA
AC023271.1	0	NA	NA	NA	NA	NA		4930478P22Rik	0.180678	1.0081	3.53136	0.285471	0.775283	NA
AC023274.4	0	NA	NA	NA	NA	NA		4930479D17Rik	0	NA	NA	NA	NA	NA
AC023274.6	0	NA	NA	NA	NA	NA		4930479H17Rik	0	NA	NA	NA	NA	NA
AC023347.1	0	NA	NA	NA	NA	NA		4930480C01Rik	0	NA	NA	NA	NA	NA
AC023449.2	0	NA	NA	NA	NA	NA		4930480E11Rik	0	NA	NA	NA	NA	NA
AC023469.1	0	NA	NA	NA	NA	NA		4930480G23Rik	0	NA	NA	NA	NA	NA
AC023469.2	0	NA	NA	NA	NA	NA		4930480K02Rik	0	NA	NA	NA	NA	NA
AC023481.1	0	NA	NA	NA	NA	NA		4930480K15Rik	0	NA	NA	NA	NA	NA
AC023590.1	0	NA	NA	NA	NA	NA		4930480M12Rik	0	NA	NA	NA	NA	NA
AC023669.1	0	NA	NA	NA	NA	NA		4930481A15Rik	1.42663	1.22616	3.35182	0.365819	0.7145	NA
AC024028.1	0	NA	NA	NA	NA	NA		4930481B07Rik	10.3311	0.129172	1.85558	0.069613	0.944502	0.9995
AC024067.1	0	NA	NA	NA	NA	NA		4930483J18Rik	0.0831977	1.0081	3.53136	0.285471	0.775283	NA
AC024082.3	0	NA	NA	NA	NA	NA		4930483K19Rik	0	NA	NA	NA	NA	NA
AC024082.4	0	NA	NA	NA	NA	NA		4930483O08Rik	0.332791	2.2304	3.48725	0.639588	0.52244	NA
AC024084.1	0	NA	NA	NA	NA	NA		4930483P17Rik	0	NA	NA	NA	NA	NA
AC024132.1	0	NA	NA	NA	NA	NA		4930484H19Rik	0	NA	NA	NA	NA	NA
AC024162.2	0	NA	NA	NA	NA	NA		4930484I04Rik	0.528902	2.78561	3.46384	0.804195	0.421284	NA
AC024560.2	0	NA	NA	NA	NA	NA		4930486F22Rik	0	NA	NA	NA	NA	NA
AC024560.3	0	NA	NA	NA	NA	NA		4930486I03Rik	0	NA	NA	NA	NA	NA
AC024592.12	0	NA	NA	NA	NA	NA		4930486L24Rik	0	NA	NA	NA	NA	NA
AC024592.9	0	NA	NA	NA	NA	NA		4930486N12Rik	0	NA	NA	NA	NA	NA
AC024619.2	0	NA	NA	NA	NA	NA		4930487D11Rik	0	NA	NA	NA	NA	NA
AC024704.2	0	NA	NA	NA	NA	NA		4930488B22Rik	0	NA	NA	NA	NA	NA
AC024937.2	0.15512	0.893695	3.53381	0.252898	0.800347	0.98682		4930488L21Rik	0.270875	-1.35656	3.51446	-0.385993	0.699502	NA
AC024937.4	0	NA	NA	NA	NA	NA		4930488N15Rik	0	NA	NA	NA	NA	NA
AC024937.6	0	NA	NA	NA	NA	NA		4930488N24Rik	0	NA	NA	NA	NA	NA
AC025165.8	0	NA	NA	NA	NA	NA		4930500A05Rik	1.0526	3.64916	3.42831	1.06442	0.287139	NA
AC025171.1	0	NA	NA	NA	NA	NA		4930500F04Rik	0	NA	NA	NA	NA	NA
AC025263.3	0	NA	NA	NA	NA	NA		4930500F10Rik	0.171305	-1.04716	3.52844	-0.296778	0.766636	NA
AC025442.3	0	NA	NA	NA	NA	NA		4930500H12Rik	0	NA	NA	NA	NA	NA
AC025442.4	0	NA	NA	NA	NA	NA		4930500L23Rik	0	NA	NA	NA	NA	NA
AC025750.7	0	NA	NA	NA	NA	NA		4930500M09Rik	0	NA	NA	NA	NA	NA
AC025811.3	0	NA	NA	NA	NA	NA		4930502A04Rik	0	NA	NA	NA	NA	NA
AC025918.2	0	NA	NA	NA	NA	NA		4930502C17Rik	0	NA	NA	NA	NA	NA
AC026150.6	0	NA	NA	NA	NA	NA		4930502E09Rik	0	NA	NA	NA	NA	NA
AC026150.8	0	NA	NA	NA	NA	NA		4930503B20Rik	0	NA	NA	NA	NA	NA
AC026167.1	0	NA	NA	NA	NA	NA		4930503E14Rik	0	NA	NA	NA	NA	NA
AC026185.1	0	NA	NA	NA	NA	NA		4930503E24Rik	0.528655	1.49632	3.48784	0.42901	0.667916	NA
AC026188.1	0	NA	NA	NA	NA	NA		4930503F20Rik	0	NA	NA	NA	NA	NA
AC026202.3	0	NA	NA	NA	NA	NA		4930503H13Rik	0.0856524	-0.455184	3.53381	-0.128808	0.897509	NA
AC026202.5	0	NA	NA	NA	NA	NA		4930503L19Rik	47.0557	0.087989	1.16877	0.0752832	0.939989	0.9995
AC026271.5	2.00351	-0.903449	1.56495	-0.577303	0.563735	0.98682		4930503O07Rik	0	NA	NA	NA	NA	NA
AC026471.6	0	NA	NA	NA	NA	NA		4930504C09Rik	0	NA	NA	NA	NA	NA
AC026954.6	0	NA	NA	NA	NA	NA		4930504D19Rik	0	NA	NA	NA	NA	NA
AC027119.1	0	NA	NA	NA	NA	NA		4930505A04Rik	6.67485	-1.49211	1.59579	-0.93503	0.349773	0.9995
AC027124.2	0	NA	NA	NA	NA	NA		4930505G20Rik	0	NA	NA	NA	NA	NA
AC027124.3	0	NA	NA	NA	NA	NA		4930505K13Rik	0	NA	NA	NA	NA	NA
AC027601.1	0	NA	NA	NA	NA	NA		4930505K14Rik	0	NA	NA	NA	NA	NA
AC027612.3	0	NA	NA	NA	NA	NA		4930505M18Rik	0	NA	NA	NA	NA	NA
AC027612.4	0	NA	NA	NA	NA	NA		4930505N22Rik	1.84345	-4.25266	3.40179	-1.25012	0.211255	NA
AC034187.2	0	NA	NA	NA	NA	NA		4930505O20Rik	0	NA	NA	NA	NA	NA
AC034198.7	0	NA	NA	NA	NA	NA		4930506C21Rik	0.513914	-2.43489	3.44778	-0.706219	0.480052	NA
AC034228.2	0	NA	NA	NA	NA	NA		4930507D05Rik	0	NA	NA	NA	NA	NA
AC034228.4	0	NA	NA	NA	NA	NA		4930507D10Rik	0	NA	NA	NA	NA	NA
AC034243.1	0	NA	NA	NA	NA	NA		4930509E16Rik	1.08407	3.73601	3.42574	1.09057	0.275461	NA
AC037445.1	0	NA	NA	NA	NA	NA		4930509G22Rik	0.346432	-0.648291	3.51283	-0.18455	0.853582	NA
AC037459.4	0	NA	NA	NA	NA	NA		4930509H03Rik	0.509005	-0.550975	3.45259	-0.159583	0.873209	NA
AC046143.3	0	NA	NA	NA	NA	NA		4930509J09Rik	0	NA	NA	NA	NA	NA
AC051649.12	0	NA	NA	NA	NA	NA		4930509K18Rik	0	NA	NA	NA	NA	NA
AC053503.12	0	NA	NA	NA	NA	NA		4930510E17Rik	0.501644	-2.3579	3.45127	-0.683199	0.494481	NA
AC053503.2	0	NA	NA	NA	NA	NA		4930511A02Rik	3.92868	-1.17448	1.90844	-0.615416	0.53828	0.9995
AC053503.4	0	NA	NA	NA	NA	NA		4930511E03Rik	0	NA	NA	NA	NA	NA
AC053503.6	0	NA	NA	NA	NA	NA		4930511J24Rik	0	NA	NA	NA	NA	NA
AC055764.1	0	NA	NA	NA	NA	NA		4930511M06Rik	0.0856524	-0.455184	3.53381	-0.128808	0.897509	NA
AC055876.1	0	NA	NA	NA	NA	NA		4930511M18Rik	0	NA	NA	NA	NA	NA
AC058791.1	0	NA	NA	NA	NA	NA		4930511O05Rik	0	NA	NA	NA	NA	NA
AC060834.2	0	NA	NA	NA	NA	NA		4930512B01Rik	0	NA	NA	NA	NA	NA
AC060834.3	0	NA	NA	NA	NA	NA		4930512H18Rik	0.213501	-1.21486	3.52301	-0.344835	0.730219	NA
AC061961.2	0	NA	NA	NA	NA	NA		4930512J16Rik	2.11561	4.73641	3.40476	1.39112	0.16419	NA
AC061992.2	0	NA	NA	NA	NA	NA		4930512M02Rik	0	NA	NA	NA	NA	NA
AC062016.1	0	NA	NA	NA	NA	NA		4930512P04Rik	0	NA	NA	NA	NA	NA
AC062016.3	0	NA	NA	NA	NA	NA		4930513D17Rik	0	NA	NA	NA	NA	NA
AC062020.2	0	NA	NA	NA	NA	NA		4930513L16Rik	0	NA	NA	NA	NA	NA
AC062021.1	0	NA	NA	NA	NA	NA		4930513N10Rik	4.37879	2.59587	2.2313	1.16339	0.244672	0.9995
AC062022.1	0	NA	NA	NA	NA	NA		4930513N20Rik	0	NA	NA	NA	NA	NA
AC062028.1	0	NA	NA	NA	NA	NA		4930513O06Rik	0	NA	NA	NA	NA	NA
AC062031.1	0	NA	NA	NA	NA	NA		4930515B02Rik	0	NA	NA	NA	NA	NA
AC062032.1	0	NA	NA	NA	NA	NA		4930515G01Rik	118.511	1.45392	0.880744	1.65079	0.0987824	0.944207
AC063976.1	0	NA	NA	NA	NA	NA		4930515G13Rik	0	NA	NA	NA	NA	NA
AC063976.2	0	NA	NA	NA	NA	NA		4930515G16Rik	0	NA	NA	NA	NA	NA
AC063976.3	0	NA	NA	NA	NA	NA		4930515L19Rik	0	NA	NA	NA	NA	NA
AC063976.7	0	NA	NA	NA	NA	NA		4930516B21Rik	5.90704	6.20486	3.35884	1.84732	NA	NA
AC063980.3	0	NA	NA	NA	NA	NA		4930516K23Rik	0	NA	NA	NA	NA	NA
AC064834.1	0	NA	NA	NA	NA	NA		4930517E11Rik	0	NA	NA	NA	NA	NA
AC064852.4	0	NA	NA	NA	NA	NA		4930517E14Rik	0	NA	NA	NA	NA	NA
AC064853.2	0	NA	NA	NA	NA	NA		4930517G19Rik	1.07537	-2.32173	2.92087	-0.794876	0.426686	NA
AC064865.1	0	NA	NA	NA	NA	NA		4930517J16Rik	0.0831977	1.0081	3.53136	0.285471	0.775283	NA
AC064871.3	0	NA	NA	NA	NA	NA		4930517L18Rik	0	NA	NA	NA	NA	NA
AC064874.1	0	NA	NA	NA	NA	NA		4930517M08Rik	0	NA	NA	NA	NA	NA
AC064875.2	0	NA	NA	NA	NA	NA		4930517O19Rik	0.501644	-2.3579	3.45127	-0.683199	0.494481	NA
AC067945.2	0	NA	NA	NA	NA	NA		4930518C09Rik	0	NA	NA	NA	NA	NA
AC067945.4	0	NA	NA	NA	NA	NA		4930518I15Rik	0.278055	-1.55302	3.50096	-0.443597	0.657334	NA
AC067956.1	0	NA	NA	NA	NA	NA		4930518I17Rik	0	NA	NA	NA	NA	NA
AC067959.1	0	NA	NA	NA	NA	NA		4930518J20Rik	0	NA	NA	NA	NA	NA
AC067960.1	0	NA	NA	NA	NA	NA		4930518J21Rik	0	NA	NA	NA	NA	NA
AC067969.1	0	NA	NA	NA	NA	NA		4930518P08Rik	0	NA	NA	NA	NA	NA
AC067969.2	0	NA	NA	NA	NA	NA		4930519A11Rik	0	NA	NA	NA	NA	NA
AC068044.1	0	NA	NA	NA	NA	NA		4930519D14Rik	0	NA	NA	NA	NA	NA
AC068057.1	0	NA	NA	NA	NA	NA		4930519E07Rik	0	NA	NA	NA	NA	NA
AC068134.6	0	NA	NA	NA	NA	NA		4930519F09Rik	0.115385	-0.455184	3.53381	-0.128808	0.897509	NA
AC068134.8	0	NA	NA	NA	NA	NA		4930519F16Rik	3.96618	4.0162	2.55986	1.56891	0.116668	0.957916
AC068135.1	0	NA	NA	NA	NA	NA		4930519F24Rik	0	NA	NA	NA	NA	NA
AC068138.1	0	NA	NA	NA	NA	NA		4930519G04Rik	0	NA	NA	NA	NA	NA
AC068196.1	0	NA	NA	NA	NA	NA		4930519H02Rik	0	NA	NA	NA	NA	NA
AC068279.3	0	NA	NA	NA	NA	NA		4930519K11Rik	0	NA	NA	NA	NA	NA
AC068286.1	0	NA	NA	NA	NA	NA		4930519L02Rik	113.306	1.10706	1.03969	1.0648	0.286965	0.9995
AC068483.1	0	NA	NA	NA	NA	NA		4930519P11Rik	2.6061	0.293092	2.49451	0.117495	0.906468	0.9995
AC068489.1	0	NA	NA	NA	NA	NA		4930520K02Rik	0	NA	NA	NA	NA	NA
AC068491.2	0	NA	NA	NA	NA	NA		4930520M14Rik	0	NA	NA	NA	NA	NA
AC068492.1	0	NA	NA	NA	NA	NA		4930520O04Rik	0.831977	3.41195	3.43615	0.992955	0.320732	NA
AC068499.10	0	NA	NA	NA	NA	NA		4930520P13Rik	0	NA	NA	NA	NA	NA
AC068522.4	0	NA	NA	NA	NA	NA		4930521E06Rik	0	NA	NA	NA	NA	NA
AC068533.7	0	NA	NA	NA	NA	NA		4930521O17Rik	0	NA	NA	NA	NA	NA
AC068535.2	0	NA	NA	NA	NA	NA		4930522H14Rik	0.273146	0.854873	3.50809	0.243686	0.807474	NA
AC068580.5	0	NA	NA	NA	NA	NA		4930522L14Rik	7.97604	-1.49199	1.4038	-1.06283	0.28786	0.9995
AC068580.6	0	NA	NA	NA	NA	NA		4930522N08Rik	0	NA	NA	NA	NA	NA
AC068580.7	0	NA	NA	NA	NA	NA		4930522O17Rik	0	NA	NA	NA	NA	NA
AC068657.2	0	NA	NA	NA	NA	NA		4930523C07Rik	154.646	-0.578542	1.13459	-0.509915	0.610111	0.9995
AC068831.11	0	NA	NA	NA	NA	NA		4930523O13Rik	0	NA	NA	NA	NA	NA
AC068831.12	0	NA	NA	NA	NA	NA		4930524B15Rik	13.4482	0.802824	1.31283	0.611522	0.540854	0.9995
AC068831.15	0	NA	NA	NA	NA	NA		4930524B17Rik	0	NA	NA	NA	NA	NA
AC068831.16	0	NA	NA	NA	NA	NA		4930524C18Rik	1.25252	-2.61265	2.76487	-0.944945	0.344687	NA
AC068831.17	0	NA	NA	NA	NA	NA		4930524O05Rik	0	NA	NA	NA	NA	NA
AC068831.18	0	NA	NA	NA	NA	NA		4930524O07Rik	0	NA	NA	NA	NA	NA
AC069155.1	0	NA	NA	NA	NA	NA		4930524O08Rik	0	NA	NA	NA	NA	NA
AC069157.1	0	NA	NA	NA	NA	NA		4930525C09Rik	0	NA	NA	NA	NA	NA
AC069213.4	0	NA	NA	NA	NA	NA		4930525G20Rik	2.77551	-4.84324	3.39562	-1.42632	0.153776	0.978038
AC069257.6	0	NA	NA	NA	NA	NA		4930526A20Rik	2.86684	0.496825	1.45994	0.340305	0.733627	0.9995
AC069257.8	0	NA	NA	NA	NA	NA		4930526F13Rik	0	NA	NA	NA	NA	NA
AC069277.2	0.477831	-2.34373	3.45704	-0.67796	0.497797	0.98682		4930526H09Rik	0.0856524	-0.455184	3.53381	-0.128808	0.897509	NA
AC069282.6	0	NA	NA	NA	NA	NA		4930526L06Rik	0	NA	NA	NA	NA	NA
AC069368.3	0	NA	NA	NA	NA	NA		4930526M16Rik	0	NA	NA	NA	NA	NA
AC069513.4	0	NA	NA	NA	NA	NA		4930527A07Rik	0	NA	NA	NA	NA	NA
AC072052.7	0	NA	NA	NA	NA	NA		4930527B05Rik	0	NA	NA	NA	NA	NA
AC072061.2	0	NA	NA	NA	NA	NA		4930527E20Rik	0	NA	NA	NA	NA	NA
AC072062.3	0	NA	NA	NA	NA	NA		4930527F14Rik	0	NA	NA	NA	NA	NA
AC073043.1	0	NA	NA	NA	NA	NA		4930527G23Rik	0	NA	NA	NA	NA	NA
AC073046.25	0	NA	NA	NA	NA	NA		4930527J03Rik	0	NA	NA	NA	NA	NA
AC073063.10	0	NA	NA	NA	NA	NA		4930528D03Rik	0.665581	3.09902	3.44857	0.898639	0.368845	NA
AC073065.3	0	NA	NA	NA	NA	NA		4930528G23Rik	0	NA	NA	NA	NA	NA
AC073071.1	0	NA	NA	NA	NA	NA		4930528H21Rik	0.270875	-1.35656	3.51446	-0.385993	0.699502	NA
AC073072.7	0	NA	NA	NA	NA	NA		4930528J11Rik	0	NA	NA	NA	NA	NA
AC073094.4	0	NA	NA	NA	NA	NA		4930528P14Rik	0	NA	NA	NA	NA	NA
AC073115.6	0	NA	NA	NA	NA	NA		4930529C04Rik	0	NA	NA	NA	NA	NA
AC073115.7	0	NA	NA	NA	NA	NA		4930529I22Rik	0	NA	NA	NA	NA	NA
AC073130.1	0	NA	NA	NA	NA	NA		4930529K09Rik	0	NA	NA	NA	NA	NA
AC073130.3	0	NA	NA	NA	NA	NA		4930529N20Rik	0	NA	NA	NA	NA	NA
AC073143.1	0	NA	NA	NA	NA	NA		4930532G15Rik	0.16885	0.28677	3.53136	0.0812066	0.935278	NA
AC073150.6	0	NA	NA	NA	NA	NA		4930532I03Rik	0	NA	NA	NA	NA	NA
AC073218.3	0	NA	NA	NA	NA	NA		4930532M18Rik	0	NA	NA	NA	NA	NA
AC073254.1	0	NA	NA	NA	NA	NA		4930533B01Rik	0	NA	NA	NA	NA	NA
AC073257.1	0	NA	NA	NA	NA	NA		4930533D04Rik	0	NA	NA	NA	NA	NA
AC073257.2	0	NA	NA	NA	NA	NA		4930533I22Rik	0	NA	NA	NA	NA	NA
AC073264.10	0	NA	NA	NA	NA	NA		4930533K18Rik	0	NA	NA	NA	NA	NA
AC073264.6	0	NA	NA	NA	NA	NA		4930533L02Rik	0	NA	NA	NA	NA	NA
AC073283.7	0	NA	NA	NA	NA	NA		4930533N22Rik	0	NA	NA	NA	NA	NA
AC073310.4	0	NA	NA	NA	NA	NA		4930533P14Rik	0	NA	NA	NA	NA	NA
AC073316.2	0	NA	NA	NA	NA	NA		4930534D22Rik	0	NA	NA	NA	NA	NA
AC073321.4	0	NA	NA	NA	NA	NA		4930534H03Rik	0	NA	NA	NA	NA	NA
AC073325.1	0	NA	NA	NA	NA	NA		4930534H18Rik	0	NA	NA	NA	NA	NA
AC073325.2	0	NA	NA	NA	NA	NA		4930535E02Rik	2.86595	-0.367095	2.93678	-0.124999	0.900524	0.9995
AC073326.3	0	NA	NA	NA	NA	NA		4930535F04Rik	0	NA	NA	NA	NA	NA
AC073333.8	0	NA	NA	NA	NA	NA		4930535G08Rik	0	NA	NA	NA	NA	NA
AC073343.13	0	NA	NA	NA	NA	NA		4930535L15Rik	0	NA	NA	NA	NA	NA
AC073387.2	0	NA	NA	NA	NA	NA		4930535O05Rik	0	NA	NA	NA	NA	NA
AC073409.1	0	NA	NA	NA	NA	NA		4930537H20Rik	0.106751	-0.455184	3.53381	-0.128808	0.897509	NA
AC073464.6	0	NA	NA	NA	NA	NA		4930538E20Rik	0	NA	NA	NA	NA	NA
AC073464.7	0	NA	NA	NA	NA	NA		4930538L07Rik	0	NA	NA	NA	NA	NA
AC073621.2	0	NA	NA	NA	NA	NA		4930539C22Rik	0	NA	NA	NA	NA	NA
AC073626.2	0	NA	NA	NA	NA	NA		4930539J05Rik	2.27502	-1.03684	2.58327	-0.401368	0.68815	NA
AC073635.5	0	NA	NA	NA	NA	NA		4930539M17Rik	0	NA	NA	NA	NA	NA
AC073636.1	0	NA	NA	NA	NA	NA		4930540E01Rik	0	NA	NA	NA	NA	NA
AC073641.2	0	NA	NA	NA	NA	NA		4930540I17Rik	0	NA	NA	NA	NA	NA
AC073834.3	0	NA	NA	NA	NA	NA		4930540M03Rik	0	NA	NA	NA	NA	NA
AC073842.19	0	NA	NA	NA	NA	NA		4930540M05Rik	0	NA	NA	NA	NA	NA
AC073850.6	0	NA	NA	NA	NA	NA		4930541O19Rik	0	NA	NA	NA	NA	NA
AC073900.4	0	NA	NA	NA	NA	NA		4930542C12Rik	0	NA	NA	NA	NA	NA
AC073934.6	0	NA	NA	NA	NA	NA		4930542C16Rik	0	NA	NA	NA	NA	NA
AC073957.15	0	NA	NA	NA	NA	NA		4930542D17Rik	0	NA	NA	NA	NA	NA
AC073987.1	0	NA	NA	NA	NA	NA		4930542M03Rik	0.106751	-0.455184	3.53381	-0.128808	0.897509	NA
AC073987.2	0	NA	NA	NA	NA	NA		4930543E12Rik	0.106751	-0.455184	3.53381	-0.128808	0.897509	NA
AC074011.2	0	NA	NA	NA	NA	NA		4930543I03Rik	0	NA	NA	NA	NA	NA
AC074019.1	0	NA	NA	NA	NA	NA		4930543I11Rik	0	NA	NA	NA	NA	NA
AC074117.10	0	NA	NA	NA	NA	NA		4930543K20Rik	0	NA	NA	NA	NA	NA
AC074117.13	0	NA	NA	NA	NA	NA		4930543N07Rik	0	NA	NA	NA	NA	NA
AC074121.4	0	NA	NA	NA	NA	NA		4930544D05Rik	0	NA	NA	NA	NA	NA
AC074141.3	0	NA	NA	NA	NA	NA		4930544F09Rik	1.45609	-3.92139	3.40653	-1.15114	0.249675	NA
AC074183.3	0	NA	NA	NA	NA	NA		4930544G11Rik	0	NA	NA	NA	NA	NA
AC074183.4	0	NA	NA	NA	NA	NA		4930544I03Rik	0	NA	NA	NA	NA	NA
AC074212.5	0	NA	NA	NA	NA	NA		4930544L04Rik	0	NA	NA	NA	NA	NA
AC074286.1	0	NA	NA	NA	NA	NA		4930544M13Rik	0	NA	NA	NA	NA	NA
AC074289.1	0	NA	NA	NA	NA	NA		4930545E07Rik	0	NA	NA	NA	NA	NA
AC074338.5	0	NA	NA	NA	NA	NA		4930545H06Rik	0	NA	NA	NA	NA	NA
AC074363.1	0	NA	NA	NA	NA	NA		4930545L08Rik	0	NA	NA	NA	NA	NA
AC074366.3	0	NA	NA	NA	NA	NA		4930545L23Rik	0.256957	-1.461	3.50795	-0.416483	0.677057	NA
AC074375.1	0	NA	NA	NA	NA	NA		4930546C10Rik	0	NA	NA	NA	NA	NA
AC074389.5	0	NA	NA	NA	NA	NA		4930546K05Rik	0	NA	NA	NA	NA	NA
AC074389.7	0	NA	NA	NA	NA	NA		4930547E08Rik	0	NA	NA	NA	NA	NA
AC074391.1	0.378017	2.15605	3.10504	0.69437	0.48745	0.98682		4930547E14Rik	0	NA	NA	NA	NA	NA
AC078842.3	0	NA	NA	NA	NA	NA		4930547H16Rik	0	NA	NA	NA	NA	NA
AC078842.4	0	NA	NA	NA	NA	NA		4930547M16Rik	0	NA	NA	NA	NA	NA
AC078851.1	0	NA	NA	NA	NA	NA		4930548G14Rik	0	NA	NA	NA	NA	NA
AC078852.1	0	NA	NA	NA	NA	NA		4930548H24Rik	0	NA	NA	NA	NA	NA
AC078852.2	0	NA	NA	NA	NA	NA		4930548J01Rik	0	NA	NA	NA	NA	NA
AC078882.1	0	NA	NA	NA	NA	NA		4930548K13Rik	0	NA	NA	NA	NA	NA
AC078883.4	0	NA	NA	NA	NA	NA		4930549C15Rik	0.701228	-2.8645	3.43133	-0.834807	0.403827	NA
AC078899.1	0.11308	-0.548977	3.53381	-0.15535	0.876545	0.98682		4930549G23Rik	0	NA	NA	NA	NA	NA
AC078899.3	0	NA	NA	NA	NA	NA		4930549P19Rik	0	NA	NA	NA	NA	NA
AC078899.4	0	NA	NA	NA	NA	NA		4930550C14Rik	441.541	0.229615	0.757646	0.303063	0.761842	0.9995
AC078942.1	0	NA	NA	NA	NA	NA		4930550C17Rik	0	NA	NA	NA	NA	NA
AC078974.2	0	NA	NA	NA	NA	NA		4930550L24Rik	0	NA	NA	NA	NA	NA
AC079135.1	0	NA	NA	NA	NA	NA		4930551I15Rik	0	NA	NA	NA	NA	NA
AC079145.4	0	NA	NA	NA	NA	NA		4930551I23Rik	0	NA	NA	NA	NA	NA
AC079150.2	0.100433	-0.548977	3.53381	-0.15535	0.876545	0.98682		4930551L18Rik	0	NA	NA	NA	NA	NA
AC079154.1	0	NA	NA	NA	NA	NA		4930551O13Rik	0.135437	-0.455184	3.53381	-0.128808	0.897509	NA
AC079163.1	0	NA	NA	NA	NA	NA		4930553E22Rik	0	NA	NA	NA	NA	NA
AC079199.2	0	NA	NA	NA	NA	NA		4930553I04Rik	0	NA	NA	NA	NA	NA
AC079250.1	0	NA	NA	NA	NA	NA		4930553I21Rik	0.286689	-1.58993	3.49805	-0.454519	0.649455	NA
AC079305.10	0	NA	NA	NA	NA	NA		4930553J12Rik	0	NA	NA	NA	NA	NA
AC079305.11	0	NA	NA	NA	NA	NA		4930553M12Rik	0	NA	NA	NA	NA	NA
AC079305.8	0	NA	NA	NA	NA	NA		4930553P18Rik	0	NA	NA	NA	NA	NA
AC079325.5	0	NA	NA	NA	NA	NA		4930554C24Rik	0	NA	NA	NA	NA	NA
AC079354.5	0	NA	NA	NA	NA	NA		4930554G22Rik	0	NA	NA	NA	NA	NA
AC079395.1	0	NA	NA	NA	NA	NA		4930554G24Rik	0	NA	NA	NA	NA	NA
AC079448.1	0	NA	NA	NA	NA	NA		4930554H23Rik	0	NA	NA	NA	NA	NA
AC079466.1	0	NA	NA	NA	NA	NA		4930554I06Rik	1.7163	2.53241	3.39518	0.745884	0.455738	NA
AC079584.2	0	NA	NA	NA	NA	NA		4930555A03Rik	0.692308	-2.83545	3.4323	-0.82611	0.408742	NA
AC079584.3	0	NA	NA	NA	NA	NA		4930555B11Rik	0	NA	NA	NA	NA	NA
AC079610.1	0	NA	NA	NA	NA	NA		4930555B12Rik	0	NA	NA	NA	NA	NA
AC079612.1	0	NA	NA	NA	NA	NA		4930555F03Rik	0	NA	NA	NA	NA	NA
AC079612.2	0	NA	NA	NA	NA	NA		4930555G01Rik	0.0856524	-0.455184	3.53381	-0.128808	0.897509	NA
AC079613.1	0	NA	NA	NA	NA	NA		4930555G07Rik	0	NA	NA	NA	NA	NA
AC079741.2	0	NA	NA	NA	NA	NA		4930555G21Rik	0	NA	NA	NA	NA	NA
AC079742.4	0	NA	NA	NA	NA	NA		4930555K19Rik	0	NA	NA	NA	NA	NA
AC079776.6	0	NA	NA	NA	NA	NA		4930555M17Rik	0	NA	NA	NA	NA	NA
AC079779.4	0.11308	-0.548977	3.53381	-0.15535	0.876545	0.98682		4930555O08Rik	0	NA	NA	NA	NA	NA
AC079779.5	0	NA	NA	NA	NA	NA		4930556C24Rik	0	NA	NA	NA	NA	NA
AC079779.7	0	NA	NA	NA	NA	NA		4930556G01Rik	0	NA	NA	NA	NA	NA
AC079780.3	0	NA	NA	NA	NA	NA		4930556G22Rik	0	NA	NA	NA	NA	NA
AC079781.5	0	NA	NA	NA	NA	NA		4930556H04Rik	0.599567	-2.65392	3.43879	-0.771758	0.440258	NA
AC079781.7	0	NA	NA	NA	NA	NA		4930556I23Rik	0	NA	NA	NA	NA	NA
AC079781.8	0	NA	NA	NA	NA	NA		4930556J02Rik	0	NA	NA	NA	NA	NA
AC079790.2	0	NA	NA	NA	NA	NA		4930556J24Rik	0	NA	NA	NA	NA	NA
AC079799.2	0	NA	NA	NA	NA	NA		4930556L07Rik	0	NA	NA	NA	NA	NA
AC079807.2	0	NA	NA	NA	NA	NA		4930556M19Rik	4.46783	-1.71533	1.93736	-0.885398	0.375942	0.9995
AC079807.4	0	NA	NA	NA	NA	NA		4930556N09Rik	0	NA	NA	NA	NA	NA
AC079809.2	0	NA	NA	NA	NA	NA		4930556N13Rik	0	NA	NA	NA	NA	NA
AC079896.1	0	NA	NA	NA	NA	NA		4930557B06Rik	0	NA	NA	NA	NA	NA
AC079922.2	0	NA	NA	NA	NA	NA		4930557F08Rik	0	NA	NA	NA	NA	NA
AC079922.3	0	NA	NA	NA	NA	NA		4930557F10Rik	0	NA	NA	NA	NA	NA
AC079987.2	0	NA	NA	NA	NA	NA		4930557J02Rik	0	NA	NA	NA	NA	NA
AC079988.3	0	NA	NA	NA	NA	NA		4930557K07Rik	0.299153	-1.64514	3.49383	-0.470869	0.637734	NA
AC080002.1	0	NA	NA	NA	NA	NA		4930558C23Rik	0	NA	NA	NA	NA	NA
AC083760.1	0	NA	NA	NA	NA	NA		4930558F17Rik	0	NA	NA	NA	NA	NA
AC083822.2	0	NA	NA	NA	NA	NA		4930558G05Rik	0	NA	NA	NA	NA	NA
AC083843.1	0	NA	NA	NA	NA	NA		4930558J18Rik	0	NA	NA	NA	NA	NA
AC083843.2	0	NA	NA	NA	NA	NA		4930558J22Rik	0.886675	-1.02551	3.39822	-0.301779	0.762821	NA
AC083843.4	0	NA	NA	NA	NA	NA		4930558K02Rik	7.66494	-6.30842	2.82054	-2.2366	NA	NA
AC083855.5	0	NA	NA	NA	NA	NA		4930558N11Rik	0	NA	NA	NA	NA	NA
AC083863.5	0	NA	NA	NA	NA	NA		4930559C10Rik	0	NA	NA	NA	NA	NA
AC083864.3	0	NA	NA	NA	NA	NA		4930560O18Rik	0	NA	NA	NA	NA	NA
AC083864.4	0	NA	NA	NA	NA	NA		4930562A09Rik	0	NA	NA	NA	NA	NA
AC083867.4	0	NA	NA	NA	NA	NA		4930562C15Rik	0	NA	NA	NA	NA	NA
AC083875.2	0	NA	NA	NA	NA	NA		4930562D21Rik	0	NA	NA	NA	NA	NA
AC083884.8	0	NA	NA	NA	NA	NA		4930562F07Rik	1.11937	-3.52391	3.41383	-1.03225	0.301957	NA
AC083899.3	0	NA	NA	NA	NA	NA		4930562F17Rik	0	NA	NA	NA	NA	NA
AC083900.1	0	NA	NA	NA	NA	NA		4930563E18Rik	0	NA	NA	NA	NA	NA
AC083939.1	0	NA	NA	NA	NA	NA		4930563E22Rik	0	NA	NA	NA	NA	NA
AC084082.3	0	NA	NA	NA	NA	NA		4930563F08Rik	0	NA	NA	NA	NA	NA
AC084117.3	0	NA	NA	NA	NA	NA		4930563H07Rik	0	NA	NA	NA	NA	NA
AC084121.14	0	NA	NA	NA	NA	NA		4930563I02Rik	0	NA	NA	NA	NA	NA
AC084121.18	0	NA	NA	NA	NA	NA		4930563J15Rik	0	NA	NA	NA	NA	NA
AC084121.19	0	NA	NA	NA	NA	NA		4930563M21Rik	0	NA	NA	NA	NA	NA
AC084121.20	0	NA	NA	NA	NA	NA		4930563N14Rik	0	NA	NA	NA	NA	NA
AC084149.1	0	NA	NA	NA	NA	NA		4930564C03Rik	0	NA	NA	NA	NA	NA
AC084149.2	0	NA	NA	NA	NA	NA		4930564D02Rik	0	NA	NA	NA	NA	NA
AC084193.1	0	NA	NA	NA	NA	NA		4930565D16Rik	0	NA	NA	NA	NA	NA
AC084219.2	0	NA	NA	NA	NA	NA		4930565N06Rik	0.77497	-0.222074	3.41215	-0.0650833	0.948108	NA
AC084219.4	0	NA	NA	NA	NA	NA		4930566F21Rik	0	NA	NA	NA	NA	NA
AC084290.2	0	NA	NA	NA	NA	NA		4930566N20Rik	0	NA	NA	NA	NA	NA
AC084809.2	0	NA	NA	NA	NA	NA		4930567H12Rik	0	NA	NA	NA	NA	NA
AC084809.3	0	NA	NA	NA	NA	NA		4930567H17Rik	0	NA	NA	NA	NA	NA
AC087163.2	0	NA	NA	NA	NA	NA		4930567J20Rik	0	NA	NA	NA	NA	NA
AC087294.2	0	NA	NA	NA	NA	NA		4930567K12Rik	0.789448	3.21439	3.44369	0.933413	0.350607	NA
AC087430.1	0	NA	NA	NA	NA	NA		4930567K20Rik	0	NA	NA	NA	NA	NA
AC087491.2	0	NA	NA	NA	NA	NA		4930568A12Rik	16.3894	0.823863	1.74756	0.471435	0.63733	0.9995
AC087499.4	0	NA	NA	NA	NA	NA		4930568A13Rik	0	NA	NA	NA	NA	NA
AC087499.5	0	NA	NA	NA	NA	NA		4930568D16Rik	0	NA	NA	NA	NA	NA
AC087499.7	0	NA	NA	NA	NA	NA		4930568E12Rik	0	NA	NA	NA	NA	NA
AC087499.8	0	NA	NA	NA	NA	NA		4930568G15Rik	0	NA	NA	NA	NA	NA
AC087499.9	0	NA	NA	NA	NA	NA		4930569F06Rik	0	NA	NA	NA	NA	NA
AC087501.1	0	NA	NA	NA	NA	NA		4930570B17Rik	0.34261	-1.86103	3.47872	-0.534976	0.592666	NA
AC087650.1	0	NA	NA	NA	NA	NA		4930570D08Rik	3.61356	5.48442	3.39616	1.61489	0.106335	0.948868
AC090018.1	0	NA	NA	NA	NA	NA		4930570E03Rik	0	NA	NA	NA	NA	NA
AC090044.2	0	NA	NA	NA	NA	NA		4930570G19Rik	0	NA	NA	NA	NA	NA
AC090286.2	0	NA	NA	NA	NA	NA		4930570N18Rik	0.800604	-3.06298	3.42521	-0.894245	0.371191	NA
AC090286.4	0	NA	NA	NA	NA	NA		4930571K23Rik	0	NA	NA	NA	NA	NA
AC090453.1	0	NA	NA	NA	NA	NA		4930571N24Rik	0	NA	NA	NA	NA	NA
AC090505.1	0	NA	NA	NA	NA	NA		4930572G02Rik	0.447008	1.4989	3.48772	0.429765	0.667367	NA
AC090505.5	0	NA	NA	NA	NA	NA		4930572K03Rik	0	NA	NA	NA	NA	NA
AC090587.4	0	NA	NA	NA	NA	NA		4930572O03Rik	0.106751	-0.455184	3.53381	-0.128808	0.897509	NA
AC090602.2	0	NA	NA	NA	NA	NA		4930572O13Rik	99.6065	0.51789	0.561663	0.922065	0.356495	0.9995
AC090616.2	0	NA	NA	NA	NA	NA		4930573C08Rik	0	NA	NA	NA	NA	NA
AC090617.1	0	NA	NA	NA	NA	NA		4930573C15Rik	0	NA	NA	NA	NA	NA
AC090625.1	0	NA	NA	NA	NA	NA		4930573H18Rik	0.166395	1.57621	3.50809	0.449307	0.65321	NA
AC090696.2	0	NA	NA	NA	NA	NA		4930573I07Rik	0	NA	NA	NA	NA	NA
AC090952.5	0	NA	NA	NA	NA	NA		4930577H14Rik	0	NA	NA	NA	NA	NA
AC090954.5	0	NA	NA	NA	NA	NA		4930577N17Rik	1.41263	-3.87672	3.40725	-1.13778	0.255211	NA
AC090955.5	0	NA	NA	NA	NA	NA		4930578E11Rik	0	NA	NA	NA	NA	NA
AC090957.2	0	NA	NA	NA	NA	NA		4930578G10Rik	0	NA	NA	NA	NA	NA
AC090958.5	0	NA	NA	NA	NA	NA		4930578I06Rik	0	NA	NA	NA	NA	NA
AC090960.1	0	NA	NA	NA	NA	NA		4930578I07Rik	0	NA	NA	NA	NA	NA
AC091069.1	0	NA	NA	NA	NA	NA		4930578M01Rik	1.89121	-3.40995	2.97927	-1.14456	0.252393	NA
AC091132.1	0	NA	NA	NA	NA	NA		4930578M07Rik	0.256235	1.75535	3.50197	0.501244	0.616199	NA
AC091133.1	0	NA	NA	NA	NA	NA		4930578N18Rik	0	NA	NA	NA	NA	NA
AC091153.4	0	NA	NA	NA	NA	NA		4930579C12Rik	0	NA	NA	NA	NA	NA
AC091177.1	0	NA	NA	NA	NA	NA		4930579D07Rik	0	NA	NA	NA	NA	NA
AC091199.1	0	NA	NA	NA	NA	NA		4930579D09Rik	0	NA	NA	NA	NA	NA
AC091492.2	0	NA	NA	NA	NA	NA		4930579F01Rik	0	NA	NA	NA	NA	NA
AC091493.2	0	NA	NA	NA	NA	NA		4930579G18Rik	0.406312	-2.03816	3.46787	-0.587729	0.556714	NA
AC091633.2	0	NA	NA	NA	NA	NA		4930579G24Rik	3.8153	1.34501	2.25956	0.595256	0.551673	0.9995
AC091633.3	0	NA	NA	NA	NA	NA		4930579H20Rik	0	NA	NA	NA	NA	NA
AC091705.1	0	NA	NA	NA	NA	NA		4930579J19Rik	0	NA	NA	NA	NA	NA
AC091729.7	0	NA	NA	NA	NA	NA		4930579K19Rik	0	NA	NA	NA	NA	NA
AC091729.8	0	NA	NA	NA	NA	NA		4930579M01Rik	0	NA	NA	NA	NA	NA
AC091770.3	0	NA	NA	NA	NA	NA		4930579O11Rik	2.00586	3.83452	2.95408	1.29804	0.194272	NA
AC091801.1	0	NA	NA	NA	NA	NA		4930579P08Rik	0	NA	NA	NA	NA	NA
AC092013.1	0	NA	NA	NA	NA	NA		4930580E04Rik	0	NA	NA	NA	NA	NA
AC092066.1	0	NA	NA	NA	NA	NA		4930581F22Rik	292.95	0.231451	0.684898	0.337935	0.735412	0.9995
AC092066.6	0	NA	NA	NA	NA	NA		4930583I09Rik	0	NA	NA	NA	NA	NA
AC092071.1	0	NA	NA	NA	NA	NA		4930583K01Rik	1.73807	1.49287	3.13059	0.476865	0.633459	NA
AC092155.4	0	NA	NA	NA	NA	NA		4930583P06Rik	0	NA	NA	NA	NA	NA
AC092159.3	0	NA	NA	NA	NA	NA		4930584E12Rik	0	NA	NA	NA	NA	NA
AC092162.1	0	NA	NA	NA	NA	NA		4930584F24Rik	0.361356	2.22023	3.48772	0.636586	0.524395	NA
AC092162.2	0	NA	NA	NA	NA	NA		4930586N03Rik	0	NA	NA	NA	NA	NA
AC092168.2	0	NA	NA	NA	NA	NA		4930587A21Rik	0	NA	NA	NA	NA	NA
AC092168.4	0	NA	NA	NA	NA	NA		4930587E11Rik	0.0831977	1.0081	3.53136	0.285471	0.775283	NA
AC092170.1	0	NA	NA	NA	NA	NA		4930588A03Rik	0	NA	NA	NA	NA	NA
AC092171.2	0	NA	NA	NA	NA	NA		4930588D02Rik	0	NA	NA	NA	NA	NA
AC092171.4	0	NA	NA	NA	NA	NA		4930588G17Rik	2.09681	-1.1338	2.21977	-0.510775	0.609509	NA
AC092192.1	0	NA	NA	NA	NA	NA		4930588J15Rik	0	NA	NA	NA	NA	NA
AC092198.1	0	NA	NA	NA	NA	NA		4930588K23Rik	0	NA	NA	NA	NA	NA
AC092295.4	0	NA	NA	NA	NA	NA		4930589L23Rik	0.230769	-1.28535	3.51915	-0.365243	0.71493	NA
AC092301.3	0	NA	NA	NA	NA	NA		4930589O11Rik	0	NA	NA	NA	NA	NA
AC092316.1	0	NA	NA	NA	NA	NA		4930589P08Rik	0	NA	NA	NA	NA	NA
AC092421.1	0	NA	NA	NA	NA	NA		4930590H14Rik	0	NA	NA	NA	NA	NA
AC092431.3	0	NA	NA	NA	NA	NA		4930590J08Rik	0.381884	-0.0487205	3.49604	-0.0139359	0.988881	NA
AC092442.3	0	NA	NA	NA	NA	NA		4930590L14Rik	0	NA	NA	NA	NA	NA
AC092484.1	0	NA	NA	NA	NA	NA		4930590L20Rik	0	NA	NA	NA	NA	NA
AC092535.3	0	NA	NA	NA	NA	NA		4930591A17Rik	0	NA	NA	NA	NA	NA
AC092569.2	0	NA	NA	NA	NA	NA		4930591E09Rik	0	NA	NA	NA	NA	NA
AC092570.1	0	NA	NA	NA	NA	NA		4930592A05Rik	0	NA	NA	NA	NA	NA
AC092573.2	0	NA	NA	NA	NA	NA		4930592C13Rik	0	NA	NA	NA	NA	NA
AC092580.1	0	NA	NA	NA	NA	NA		4930592I03Rik	0.54175	-2.46075	3.44665	-0.713955	0.475255	NA
AC092580.2	0	NA	NA	NA	NA	NA		4930593A02Rik	0	NA	NA	NA	NA	NA
AC092580.3	0	NA	NA	NA	NA	NA		4930593C16Rik	0.166395	1.57621	3.50809	0.449307	0.65321	NA
AC092597.3	0	NA	NA	NA	NA	NA		4930594C11Rik	0.582384	2.91254	3.45728	0.842438	0.399543	NA
AC092601.1	0	NA	NA	NA	NA	NA		4930594M17Rik	0	NA	NA	NA	NA	NA
AC092614.2	0	NA	NA	NA	NA	NA		4930594M22Rik	6.73517	4.78661	2.97847	1.60707	NA	NA
AC092620.2	0	NA	NA	NA	NA	NA		4930594O21Rik	0	NA	NA	NA	NA	NA
AC092625.1	0	NA	NA	NA	NA	NA		4930595D18Rik	11.7078	2.09424	1.89267	1.1065	NA	NA
AC092628.3	0	NA	NA	NA	NA	NA		4930595L18Rik	0.338707	1.75535	3.50197	0.501244	0.616199	NA
AC092635.1	0	NA	NA	NA	NA	NA		4930595M18Rik	0	NA	NA	NA	NA	NA
AC092657.2	0	NA	NA	NA	NA	NA		4930595O18Rik	0	NA	NA	NA	NA	NA
AC092660.1	0	NA	NA	NA	NA	NA		4930596D02Rik	0	NA	NA	NA	NA	NA
AC092667.2	0	NA	NA	NA	NA	NA		4930596I21Rik	0.348802	0.28677	3.53136	0.0812066	0.935278	NA
AC092669.6	0	NA	NA	NA	NA	NA		4930597A21Rik	4.5557	-3.49601	1.76699	-1.97851	0.0478717	0.792548
AC092675.3	0	NA	NA	NA	NA	NA		4930597G03Rik	0	NA	NA	NA	NA	NA
AC092675.4	0	NA	NA	NA	NA	NA		4930597L12Rik	0	NA	NA	NA	NA	NA
AC092684.1	0	NA	NA	NA	NA	NA		4930597O21Rik	0	NA	NA	NA	NA	NA
AC092687.3	0	NA	NA	NA	NA	NA		4930598F16Rik	0	NA	NA	NA	NA	NA
AC092687.4	0	NA	NA	NA	NA	NA		4930598N05Rik	952.64	-0.53833	0.631475	-0.852496	0.393939	0.9995
AC092687.5	0	NA	NA	NA	NA	NA		4930599A14Rik	0	NA	NA	NA	NA	NA
AC092755.4	0	NA	NA	NA	NA	NA		4930599N23Rik	2.56879	2.58981	2.96242	0.874223	NA	NA
AC092835.2	0	NA	NA	NA	NA	NA		4930599N24Rik	0	NA	NA	NA	NA	NA
AC092839.4	0	NA	NA	NA	NA	NA		4931400O07Rik	0	NA	NA	NA	NA	NA
AC092933.4	0	NA	NA	NA	NA	NA		4931403E22Rik	0	NA	NA	NA	NA	NA
AC093063.2	0	NA	NA	NA	NA	NA		4931406B18Rik	0	NA	NA	NA	NA	NA
AC093063.3	0	NA	NA	NA	NA	NA		4931406C07Rik	386.128	0.253921	0.504766	0.503047	0.614931	0.9995
AC093074.1	0	NA	NA	NA	NA	NA		4931406G06Rik	0	NA	NA	NA	NA	NA
AC093106.4	0	NA	NA	NA	NA	NA		4931406P16Rik	58.2911	-0.174494	1.2296	-0.14191	0.887151	0.9995
AC093106.6	0	NA	NA	NA	NA	NA		4931407E12Rik	0	NA	NA	NA	NA	NA
AC093107.7	0	NA	NA	NA	NA	NA		4931408C20Rik	7.25652	-4.30578	2.08368	-2.06643	0.0387879	0.756751
AC093110.3	0	NA	NA	NA	NA	NA		4931412I15Rik	0	NA	NA	NA	NA	NA
AC093142.2	0	NA	NA	NA	NA	NA		4931413I07Rik	0.461539	-2.24871	3.45654	-0.650566	0.515326	NA
AC093159.1	0	NA	NA	NA	NA	NA		4931413K12Rik	1.51178	-3.96691	3.40581	-1.16475	0.244121	NA
AC093162.5	0	NA	NA	NA	NA	NA		4931414P19Rik	62.973	1.49363	0.615182	2.42794	0.0151846	0.531956
AC093166.2	0	NA	NA	NA	NA	NA		4931415C17Rik	0.923077	-3.2514	3.42012	-0.950668	0.341773	NA
AC093166.4	0	NA	NA	NA	NA	NA		4931417E11Rik	0	NA	NA	NA	NA	NA
AC093230.2	0	NA	NA	NA	NA	NA		4931419H13Rik	0	NA	NA	NA	NA	NA
AC093323.3	0	NA	NA	NA	NA	NA		4931420L22Rik	0	NA	NA	NA	NA	NA
AC093326.3	0	NA	NA	NA	NA	NA		4931422A03Rik	1.03885	-2.3959	2.92612	-0.818797	0.412902	NA
AC093382.1	0	NA	NA	NA	NA	NA		4931428F04Rik	0.135437	-0.455184	3.53381	-0.128808	0.897509	NA
AC093388.3	0	NA	NA	NA	NA	NA		4931428L18Rik	0	NA	NA	NA	NA	NA
AC093390.1	0	NA	NA	NA	NA	NA		4931429L15Rik	0	NA	NA	NA	NA	NA
AC093484.4	0	NA	NA	NA	NA	NA		4931429P17Rik	0.748779	3.26402	3.44171	0.948373	0.34294	NA
AC093585.6	0	NA	NA	NA	NA	NA		4931431B13Rik	0	NA	NA	NA	NA	NA
AC093620.5	0	NA	NA	NA	NA	NA		4931431C16Rik	0	NA	NA	NA	NA	NA
AC093627.10	0	NA	NA	NA	NA	NA		4931439C15Rik	0	NA	NA	NA	NA	NA
AC093627.11	0	NA	NA	NA	NA	NA		4931440P22Rik	10.7886	-0.894909	1.43468	-0.623769	0.532779	0.9995
AC093627.12	0	NA	NA	NA	NA	NA		4932411K12Rik	0.270875	-1.35656	3.51446	-0.385993	0.699502	NA
AC093627.7	0	NA	NA	NA	NA	NA		4932411N23Rik	0	NA	NA	NA	NA	NA
AC093627.8	0	NA	NA	NA	NA	NA		4932412D23Rik	0	NA	NA	NA	NA	NA
AC093627.9	0	NA	NA	NA	NA	NA		4932413F04Rik	0	NA	NA	NA	NA	NA
AC093639.1	0	NA	NA	NA	NA	NA		4932414J04Rik	0	NA	NA	NA	NA	NA
AC093642.1	0	NA	NA	NA	NA	NA		4932414N04Rik	0	NA	NA	NA	NA	NA
AC093642.4	0	NA	NA	NA	NA	NA		4932415D10Rik	0	NA	NA	NA	NA	NA
AC093673.5	0	NA	NA	NA	NA	NA		4932415M13Rik	0	NA	NA	NA	NA	NA
AC093690.1	0	NA	NA	NA	NA	NA		4932416K20Rik	0	NA	NA	NA	NA	NA
AC093698.4	0	NA	NA	NA	NA	NA		4932422M17Rik	18.2774	1.07262	1.23921	0.865568	0.386727	0.9995
AC093702.1	0	NA	NA	NA	NA	NA		4932429P05Rik	0	NA	NA	NA	NA	NA
AC093716.1	0	NA	NA	NA	NA	NA		4932431L22Rik	0	NA	NA	NA	NA	NA
AC093732.1	0	NA	NA	NA	NA	NA		4932431P20Rik	0	NA	NA	NA	NA	NA
AC093787.1	0	NA	NA	NA	NA	NA		4932435O22Rik	0.542034	2.71937	3.46749	0.784246	0.432896	NA
AC093802.1	0	NA	NA	NA	NA	NA		4932438A13Rik	1048.99	0.287719	0.475613	0.604944	0.545216	0.9995
AC093818.1	0	NA	NA	NA	NA	NA		4932438H23Rik	0	NA	NA	NA	NA	NA
AC093843.1	0	NA	NA	NA	NA	NA		4932441J04Rik	5.60852	-1.89986	1.94598	-0.976299	0.328916	0.9995
AC093850.1	0	NA	NA	NA	NA	NA		4932442E05Rik	0	NA	NA	NA	NA	NA
AC093899.3	0	NA	NA	NA	NA	NA		4932443L11Rik	1.79237	1.00387	2.64703	0.379243	0.704508	NA
AC093911.1	0	NA	NA	NA	NA	NA		4932702P03Rik	0	NA	NA	NA	NA	NA
AC094019.4	0	NA	NA	NA	NA	NA		4933400A11Rik	0	NA	NA	NA	NA	NA
AC096554.1	0	NA	NA	NA	NA	NA		4933400B14Rik	0	NA	NA	NA	NA	NA
AC096558.1	0	NA	NA	NA	NA	NA		4933400C23Rik	0	NA	NA	NA	NA	NA
AC096559.2	0	NA	NA	NA	NA	NA		4933400F21Rik	0.692308	-2.83545	3.4323	-0.82611	0.408742	NA
AC096574.4	0	NA	NA	NA	NA	NA		4933400L20Rik	0	NA	NA	NA	NA	NA
AC096574.5	0	NA	NA	NA	NA	NA		4933401B06Rik	0	NA	NA	NA	NA	NA
AC096579.15	0	NA	NA	NA	NA	NA		4933401D09Rik	0	NA	NA	NA	NA	NA
AC096582.8	0	NA	NA	NA	NA	NA		4933401H06Rik	0	NA	NA	NA	NA	NA
AC096582.9	0	NA	NA	NA	NA	NA		4933401J01Rik	0	NA	NA	NA	NA	NA
AC096649.2	0	NA	NA	NA	NA	NA		4933401L05Rik	0	NA	NA	NA	NA	NA
AC096649.3	0	NA	NA	NA	NA	NA		4933402C05Rik	0	NA	NA	NA	NA	NA
AC096669.1	0	NA	NA	NA	NA	NA		4933402C06Rik	0	NA	NA	NA	NA	NA
AC096732.2	0	NA	NA	NA	NA	NA		4933402D24Rik	0.501644	-2.3579	3.45127	-0.683199	0.494481	NA
AC096775.2	0	NA	NA	NA	NA	NA		4933402E13Rik	0	NA	NA	NA	NA	NA
AC096921.2	0	NA	NA	NA	NA	NA		4933402J07Rik	0	NA	NA	NA	NA	NA
AC097359.2	0	NA	NA	NA	NA	NA		4933402J10Rik	0	NA	NA	NA	NA	NA
AC097374.2	0	NA	NA	NA	NA	NA		4933402J15Rik	0	NA	NA	NA	NA	NA
AC097381.1	0	NA	NA	NA	NA	NA		4933402N03Rik	1.16477	3.8865	3.42161	1.13587	0.256012	NA
AC097382.5	0	NA	NA	NA	NA	NA		4933402N22Rik	0	NA	NA	NA	NA	NA
AC097463.2	0	NA	NA	NA	NA	NA		4933403L11Rik	0	NA	NA	NA	NA	NA
AC097467.2	0	NA	NA	NA	NA	NA		4933403O08Rik	0	NA	NA	NA	NA	NA
AC097468.4	0	NA	NA	NA	NA	NA		4933404G15Rik	0.106751	-0.455184	3.53381	-0.128808	0.897509	NA
AC097468.7	0	NA	NA	NA	NA	NA		4933404I11Rik	0	NA	NA	NA	NA	NA
AC097499.2	0	NA	NA	NA	NA	NA		4933404K08Rik	0	NA	NA	NA	NA	NA
AC097532.2	0	NA	NA	NA	NA	NA		4933404K13Rik	1.08407	3.73601	3.42574	1.09057	0.275461	NA
AC097533.1	0	NA	NA	NA	NA	NA		4933404O12Rik	3.08811	-4.99772	2.59404	-1.92662	0.0540273	0.818395
AC097713.3	0	NA	NA	NA	NA	NA		4933405D12Rik	0.320252	-1.73285	3.48743	-0.496886	0.61927	NA
AC097721.2	0	NA	NA	NA	NA	NA		4933405E24Rik	0	NA	NA	NA	NA	NA
AC097724.3	0	NA	NA	NA	NA	NA		4933405L10Rik	0	NA	NA	NA	NA	NA
AC098592.6	0	NA	NA	NA	NA	NA		4933405O20Rik	0	NA	NA	NA	NA	NA
AC098592.7	0	NA	NA	NA	NA	NA		4933406B15Rik	0	NA	NA	NA	NA	NA
AC098614.1	0	NA	NA	NA	NA	NA		4933406B17Rik	0.443827	2.24976	3.48636	0.645306	0.518729	NA
AC098614.2	0	NA	NA	NA	NA	NA		4933406C10Rik	14.0951	-0.0618281	1.12947	-0.0547408	0.956345	0.9995
AC098784.1	0	NA	NA	NA	NA	NA		4933406D12Rik	0	NA	NA	NA	NA	NA
AC098795.1	0	NA	NA	NA	NA	NA		4933406F09Rik	0	NA	NA	NA	NA	NA
AC098820.4	0	NA	NA	NA	NA	NA		4933406G16Rik	1.92187	-2.09525	2.64672	-0.791639	0.428571	NA
AC098826.4	0	NA	NA	NA	NA	NA		4933406I18Rik	0.477632	-1.35728	3.46464	-0.391753	0.695241	NA
AC098826.5	0	NA	NA	NA	NA	NA		4933406J09Rik	0	NA	NA	NA	NA	NA
AC098828.2	0	NA	NA	NA	NA	NA		4933406J10Rik	0	NA	NA	NA	NA	NA
AC098831.4	0	NA	NA	NA	NA	NA		4933406K04Rik	0	NA	NA	NA	NA	NA
AC098872.3	0	NA	NA	NA	NA	NA		4933406L23Rik	0	NA	NA	NA	NA	NA
AC099342.1	0	NA	NA	NA	NA	NA		4933406P04Rik	1.69129	-4.12827	2.42036	-1.70564	0.0880745	NA
AC099344.2	0	NA	NA	NA	NA	NA		4933407E24Rik	0	NA	NA	NA	NA	NA
AC099344.3	0	NA	NA	NA	NA	NA		4933407I05Rik	0	NA	NA	NA	NA	NA
AC099535.4	0	NA	NA	NA	NA	NA		4933407I08Rik	0	NA	NA	NA	NA	NA
AC099552.2	0	NA	NA	NA	NA	NA		4933407K13Rik	1.69464	-4.13405	2.90262	-1.42425	0.154374	NA
AC099552.3	0	NA	NA	NA	NA	NA		4933407L21Rik	1.61539	-4.05993	3.40441	-1.19255	0.233046	NA
AC099552.4	0	NA	NA	NA	NA	NA		4933408A14Rik	0	NA	NA	NA	NA	NA
AC099668.5	0	NA	NA	NA	NA	NA		4933408J17Rik	0	NA	NA	NA	NA	NA
AC099684.1	0	NA	NA	NA	NA	NA		4933408N05Rik	0	NA	NA	NA	NA	NA
AC099754.1	0	NA	NA	NA	NA	NA		4933409D19Rik	0	NA	NA	NA	NA	NA
AC099799.1	0	NA	NA	NA	NA	NA		4933409F18Rik	0	NA	NA	NA	NA	NA
AC099850.1	0	NA	NA	NA	NA	NA		4933409G03Rik	0	NA	NA	NA	NA	NA
AC100802.3	0	NA	NA	NA	NA	NA		4933411E02Rik	2.52949	4.96776	3.40161	1.46041	0.144177	0.978038
AC100830.3	0	NA	NA	NA	NA	NA		4933411E06Rik	0.0755575	0.974426	3.53218	0.275871	0.782647	NA
AC100830.4	0	NA	NA	NA	NA	NA		4933411E08Rik	39.6959	0.324214	1.1387	0.284724	0.775855	0.9995
AC100830.5	0	NA	NA	NA	NA	NA		4933411G06Rik	0	NA	NA	NA	NA	NA
AC102953.4	0	NA	NA	NA	NA	NA		4933411K16Rik	0	NA	NA	NA	NA	NA
AC102953.6	0	NA	NA	NA	NA	NA		4933411O13Rik	0	NA	NA	NA	NA	NA
AC103563.2	0	NA	NA	NA	NA	NA		4933412A08Rik	0	NA	NA	NA	NA	NA
AC103563.3	0	NA	NA	NA	NA	NA		4933412E12Rik	1.83446	-4.24297	2.86265	-1.48218	0.138292	NA
AC103563.4	0	NA	NA	NA	NA	NA		4933412E24Rik	0	NA	NA	NA	NA	NA
AC103563.5	0	NA	NA	NA	NA	NA		4933412L11Rik	0	NA	NA	NA	NA	NA
AC103563.6	0	NA	NA	NA	NA	NA		4933412O06Rik	0	NA	NA	NA	NA	NA
AC103563.7	0	NA	NA	NA	NA	NA		4933413C19Rik	0	NA	NA	NA	NA	NA
AC103563.8	0	NA	NA	NA	NA	NA		4933413J09Rik	0	NA	NA	NA	NA	NA
AC103563.9	0	NA	NA	NA	NA	NA		4933413L06Rik	0	NA	NA	NA	NA	NA
AC103564.6	0	NA	NA	NA	NA	NA		4933414I15Rik	0	NA	NA	NA	NA	NA
AC103564.7	0	NA	NA	NA	NA	NA		4933415A04Rik	0	NA	NA	NA	NA	NA
AC104024.1	0	NA	NA	NA	NA	NA		4933415J04Rik	0	NA	NA	NA	NA	NA
AC104058.1	0	NA	NA	NA	NA	NA		4933416E03Rik	0	NA	NA	NA	NA	NA
AC104076.3	0	NA	NA	NA	NA	NA		4933416E14Rik	0	NA	NA	NA	NA	NA
AC104088.1	0	NA	NA	NA	NA	NA		4933416I08Rik	0	NA	NA	NA	NA	NA
AC104131.1	0	NA	NA	NA	NA	NA		4933416M07Rik	0	NA	NA	NA	NA	NA
AC104134.2	0	NA	NA	NA	NA	NA		4933416O17Rik	0	NA	NA	NA	NA	NA
AC104135.2	0	NA	NA	NA	NA	NA		4933417A18Rik	0	NA	NA	NA	NA	NA
AC104297.1	0	NA	NA	NA	NA	NA		4933417C20Rik	3.72943	2.21324	2.72339	0.812677	0.416403	0.9995
AC104304.4	0	NA	NA	NA	NA	NA		4933417D19Rik	0.856524	-3.1622	3.42245	-0.923957	0.355509	NA
AC104306.1	0	NA	NA	NA	NA	NA		4933417E11Rik	0.256957	-1.461	3.50795	-0.416483	0.677057	NA
AC104306.4	0	NA	NA	NA	NA	NA		4933417G07Rik	0.991297	0.00652649	2.31387	0.00282059	0.997749	NA
AC104308.2	0	NA	NA	NA	NA	NA		4933417O13Rik	0	NA	NA	NA	NA	NA
AC104389.16	0	NA	NA	NA	NA	NA		4933421A08Rik	0	NA	NA	NA	NA	NA
AC104389.31	0	NA	NA	NA	NA	NA		4933421D24Rik	0	NA	NA	NA	NA	NA
AC104389.32	0.226161	-1.33965	3.5171	-0.380896	0.703281	0.98682		4933421I07Rik	0	NA	NA	NA	NA	NA
AC104451.2	0	NA	NA	NA	NA	NA		4933421O10Rik	7.50927	1.70275	1.69822	1.00266	NA	NA
AC104530.1	0	NA	NA	NA	NA	NA		4933422A05Rik	0.213501	-1.21486	3.52301	-0.344835	0.730219	NA
AC104532.2	0	NA	NA	NA	NA	NA		4933423L19Rik	0	NA	NA	NA	NA	NA
AC104532.3	0	NA	NA	NA	NA	NA		4933423P22Rik	6.00712	-1.05785	2.17322	-0.486764	0.626425	0.9995
AC104532.4	0	NA	NA	NA	NA	NA		4933424G05Rik	0.797707	-1.91931	3.436	-0.55859	0.576441	NA
AC104534.2	0	NA	NA	NA	NA	NA		4933424G06Rik	0	NA	NA	NA	NA	NA
AC104534.3	0	NA	NA	NA	NA	NA		4933424H11Rik	0.135437	-0.455184	3.53381	-0.128808	0.897509	NA
AC104623.2	0	NA	NA	NA	NA	NA		4933424L21Rik	0	NA	NA	NA	NA	NA
AC104653.1	0	NA	NA	NA	NA	NA		4933424M12Rik	0	NA	NA	NA	NA	NA
AC104667.3	0	NA	NA	NA	NA	NA		4933424N20Rik	0	NA	NA	NA	NA	NA
AC104695.4	0	NA	NA	NA	NA	NA		4933425B07Rik	0	NA	NA	NA	NA	NA
AC104777.1	0	NA	NA	NA	NA	NA		4933425D22Rik	0	NA	NA	NA	NA	NA
AC104777.3	0	NA	NA	NA	NA	NA		4933425M03Rik	0	NA	NA	NA	NA	NA
AC104794.4	0	NA	NA	NA	NA	NA		4933426B08Rik	0.171305	-1.04716	3.52844	-0.296778	0.766636	NA
AC104809.2	0	NA	NA	NA	NA	NA		4933426K07Rik	0	NA	NA	NA	NA	NA
AC104843.3	0	NA	NA	NA	NA	NA		4933427D06Rik	0	NA	NA	NA	NA	NA
AC104843.4	0	NA	NA	NA	NA	NA		4933427D14Rik	0.16885	0.28677	3.53136	0.0812066	0.935278	NA
AC104978.1	0	NA	NA	NA	NA	NA		4933427E11Rik	0	NA	NA	NA	NA	NA
AC104984.4	0	NA	NA	NA	NA	NA		4933427E13Rik	0	NA	NA	NA	NA	NA
AC105053.3	0	NA	NA	NA	NA	NA		4933427G23Rik	0	NA	NA	NA	NA	NA
AC105339.1	0	NA	NA	NA	NA	NA		4933427I04Rik	0	NA	NA	NA	NA	NA
AC105393.1	0	NA	NA	NA	NA	NA		4933427I22Rik	0	NA	NA	NA	NA	NA
AC105393.2	0	NA	NA	NA	NA	NA		4933427J07Rik	0	NA	NA	NA	NA	NA
AC105398.3	0	NA	NA	NA	NA	NA		4933428C19Rik	0	NA	NA	NA	NA	NA
AC105443.2	0	NA	NA	NA	NA	NA		4933428G20Rik	0	NA	NA	NA	NA	NA
AC105461.1	0	NA	NA	NA	NA	NA		4933428M09Rik	0	NA	NA	NA	NA	NA
AC105760.2	0	NA	NA	NA	NA	NA		4933428P19Rik	0.576923	-2.5717	3.44201	-0.747151	0.454973	NA
AC105760.3	0	NA	NA	NA	NA	NA		4933429H19Rik	0.0856524	-0.455184	3.53381	-0.128808	0.897509	NA
AC106053.1	0	NA	NA	NA	NA	NA		4933429O19Rik	0.831977	3.41195	3.43615	0.992955	0.320732	NA
AC106706.1	0	NA	NA	NA	NA	NA		4933430A20Rik	0	NA	NA	NA	NA	NA
AC106782.20	0	NA	NA	NA	NA	NA		4933430H06Rik	0	NA	NA	NA	NA	NA
AC106786.1	0	NA	NA	NA	NA	NA		4933430H16Rik	0	NA	NA	NA	NA	NA
AC106801.1	0	NA	NA	NA	NA	NA		4933430I17Rik	0	NA	NA	NA	NA	NA
AC106869.2	0	NA	NA	NA	NA	NA		4933430L12Rik	0	NA	NA	NA	NA	NA
AC106870.1	0	NA	NA	NA	NA	NA		4933430M04Rik	0.599567	-2.65392	3.43879	-0.771758	0.440258	NA
AC106870.2	0	NA	NA	NA	NA	NA		4933430N04Rik	0.0856524	-0.455184	3.53381	-0.128808	0.897509	NA
AC106873.4	0	NA	NA	NA	NA	NA		4933431C10Rik	0	NA	NA	NA	NA	NA
AC106874.1	0	NA	NA	NA	NA	NA		4933431E20Rik	0.998913	-1.88767	3.39971	-0.555244	0.578728	NA
AC106875.1	0	NA	NA	NA	NA	NA		4933431G14Rik	0.332791	2.2304	3.48725	0.639588	0.52244	NA
AC106876.2	0	NA	NA	NA	NA	NA		4933431J24Rik	0	NA	NA	NA	NA	NA
AC106883.1	0	NA	NA	NA	NA	NA		4933431K14Rik	16.246	-0.891135	1.74783	-0.509851	0.610156	0.9995
AC106901.1	0	NA	NA	NA	NA	NA		4933431K23Rik	0.213501	-1.21486	3.52301	-0.344835	0.730219	NA
AC107057.1	0	NA	NA	NA	NA	NA		4933431M02Rik	0	NA	NA	NA	NA	NA
AC107079.1	0	NA	NA	NA	NA	NA		4933432G23Rik	0	NA	NA	NA	NA	NA
AC107081.5	0	NA	NA	NA	NA	NA		4933432I03Rik	10.4468	5.57801	2.79148	1.99822	NA	NA
AC107218.3	0	NA	NA	NA	NA	NA		4933432I09Rik	0	NA	NA	NA	NA	NA
AC107399.1	0	NA	NA	NA	NA	NA		4933432K03Rik	244.041	-0.0272533	0.642707	-0.0424039	0.966177	0.9995
AC107982.4	0	NA	NA	NA	NA	NA		4933433F19Rik	0	NA	NA	NA	NA	NA
AC107983.4	0	NA	NA	NA	NA	NA		4933433G08Rik	0	NA	NA	NA	NA	NA
AC108004.3	0	NA	NA	NA	NA	NA		4933433G15Rik	5.43528	3.68745	2.26783	1.62598	0.103953	0.948868
AC108025.2	0	NA	NA	NA	NA	NA		4933433G19Rik	2.86993	-4.89046	2.5736	-1.90024	0.0574018	0.837233
AC108032.1	0	NA	NA	NA	NA	NA		4933433H22Rik	0	NA	NA	NA	NA	NA
AC108039.1	0	NA	NA	NA	NA	NA		4933433N18Rik	0	NA	NA	NA	NA	NA
AC108039.3	0	NA	NA	NA	NA	NA		4933434E20Rik	151.392	-0.43829	0.538015	-0.814642	0.415277	0.9995
AC108051.2	0	NA	NA	NA	NA	NA		4933434M16Rik	0.213501	-1.21486	3.52301	-0.344835	0.730219	NA
AC108059.1	0	NA	NA	NA	NA	NA		4933434P08Rik	0	NA	NA	NA	NA	NA
AC108059.2	0	NA	NA	NA	NA	NA		4933435E02Rik	0	NA	NA	NA	NA	NA
AC108066.1	0	NA	NA	NA	NA	NA		4933435F18Rik	0	NA	NA	NA	NA	NA
AC108448.2	0	NA	NA	NA	NA	NA		4933435G04Rik	0	NA	NA	NA	NA	NA
AC108448.3	0	NA	NA	NA	NA	NA		4933436E23Rik	0	NA	NA	NA	NA	NA
AC108462.1	0	NA	NA	NA	NA	NA		4933436F18Rik	0	NA	NA	NA	NA	NA
AC108463.1	0	NA	NA	NA	NA	NA		4933436H12Rik	0	NA	NA	NA	NA	NA
AC108463.2	0	NA	NA	NA	NA	NA		4933436I01Rik	0	NA	NA	NA	NA	NA
AC108488.4	0	NA	NA	NA	NA	NA		4933436I20Rik	0	NA	NA	NA	NA	NA
AC108676.1	0	NA	NA	NA	NA	NA		4933436N17Rik	0	NA	NA	NA	NA	NA
AC108868.3	0	NA	NA	NA	NA	NA		4933436P19Rik	0	NA	NA	NA	NA	NA
AC108868.5	0	NA	NA	NA	NA	NA		4933437G19Rik	5.16098	5.99152	2.83955	2.11003	0.0348562	0.752604
AC108938.3	0	NA	NA	NA	NA	NA		4933438A12Rik	0	NA	NA	NA	NA	NA
AC108938.5	0	NA	NA	NA	NA	NA		4933438B17Rik	0	NA	NA	NA	NA	NA
AC109309.4	0	NA	NA	NA	NA	NA		4933438K21Rik	0	NA	NA	NA	NA	NA
AC109589.1	0	NA	NA	NA	NA	NA		4933439C10Rik	1.48181	-3.93162	3.40636	-1.1542	0.248419	NA
AC109631.1	0	NA	NA	NA	NA	NA		4933439J24Rik	0	NA	NA	NA	NA	NA
AC110619.2	0	NA	NA	NA	NA	NA		4933439K11Rik	0.662576	-2.77515	3.43437	-0.808054	0.41906	NA
AC110620.1	0	NA	NA	NA	NA	NA		4933439N06Rik	0	NA	NA	NA	NA	NA
AC110769.3	0	NA	NA	NA	NA	NA		4933439N14Rik	0	NA	NA	NA	NA	NA
AC110781.3	0	NA	NA	NA	NA	NA		4933440J02Rik	0	NA	NA	NA	NA	NA
AC111155.1	0	NA	NA	NA	NA	NA		4933440M02Rik	0.690112	2.24953	3.45444	0.651199	0.514918	NA
AC111200.2	0	NA	NA	NA	NA	NA		4933440N22Rik	0.171305	-1.04716	3.52844	-0.296778	0.766636	NA
AC112220.2	0	NA	NA	NA	NA	NA		5031410I06Rik	0	NA	NA	NA	NA	NA
AC112229.1	0	NA	NA	NA	NA	NA		5031415H12Rik	0.443827	2.24976	3.48636	0.645306	0.518729	NA
AC112229.6	0	NA	NA	NA	NA	NA		5031425E22Rik	226.773	-0.0854039	0.533877	-0.159969	0.872905	0.9995
AC112715.2	0	NA	NA	NA	NA	NA		5031425F14Rik	1.35494	2.11326	3.40577	0.620495	0.534932	NA
AC112721.1	0	NA	NA	NA	NA	NA		5031434C07Rik	0.377787	2.3838	3.48045	0.684911	0.4934	NA
AC112721.2	0	NA	NA	NA	NA	NA		5031434O11Rik	18.2451	1.16034	1.52391	0.761424	0.446404	0.9995
AC113167.2	0	NA	NA	NA	NA	NA		5031439G07Rik	261.001	-0.336815	0.386794	-0.870788	0.38387	0.9995
AC113189.5	0	NA	NA	NA	NA	NA		5033403F01Rik	46.8755	-1.1785	1.071	-1.10037	0.271172	0.9995
AC113331.9	0	NA	NA	NA	NA	NA		5033403H07Rik	0	NA	NA	NA	NA	NA
AC113607.3	0	NA	NA	NA	NA	NA		5033404E19Rik	0	NA	NA	NA	NA	NA
AC113608.1	0	NA	NA	NA	NA	NA		5033406O09Rik	391.218	-0.326612	0.557377	-0.58598	0.557889	0.9995
AC113618.2	0	NA	NA	NA	NA	NA		5033417F24Rik	0	NA	NA	NA	NA	NA
AC114271.2	0	NA	NA	NA	NA	NA		5033421B08Rik	261.098	0.409154	0.715833	0.571577	0.567608	0.9995
AC114273.3	0	NA	NA	NA	NA	NA		5033423K11Rik	0	NA	NA	NA	NA	NA
AC114730.11	0	NA	NA	NA	NA	NA		5033424D13Rik	0	NA	NA	NA	NA	NA
AC114730.2	0	NA	NA	NA	NA	NA		5033425B01Rik	0	NA	NA	NA	NA	NA
AC114730.3	0	NA	NA	NA	NA	NA		5033426E14Rik	0	NA	NA	NA	NA	NA
AC114730.5	0	NA	NA	NA	NA	NA		5033426O07Rik	0	NA	NA	NA	NA	NA
AC114730.7	0	NA	NA	NA	NA	NA		5033428I22Rik	8.04081	1.25916	1.6997	0.740813	0.458807	0.9995
AC114730.8	0	NA	NA	NA	NA	NA		5033430I15Rik	11.7259	1.56096	2.16416	0.721278	NA	NA
AC114752.1	0	NA	NA	NA	NA	NA		5330406M23Rik	1.05039	0.823213	3.38267	0.243362	0.807725	NA
AC114752.3	0	NA	NA	NA	NA	NA		5330409N07Rik	0	NA	NA	NA	NA	NA
AC114755.5	0	NA	NA	NA	NA	NA		5330411J11Rik	0	NA	NA	NA	NA	NA
AC114760.1	0	NA	NA	NA	NA	NA		5330411O13Rik	0	NA	NA	NA	NA	NA
AC114763.1	0	NA	NA	NA	NA	NA		5330413D20Rik	0	NA	NA	NA	NA	NA
AC114765.1	0	NA	NA	NA	NA	NA		5330413P13Rik	0	NA	NA	NA	NA	NA
AC114765.2	0	NA	NA	NA	NA	NA		5330416C01Rik	0.106751	-0.455184	3.53381	-0.128808	0.897509	NA
AC114776.3	0	NA	NA	NA	NA	NA		5330417C22Rik	0	NA	NA	NA	NA	NA
AC114803.3	0	NA	NA	NA	NA	NA		5330417H12Rik	0	NA	NA	NA	NA	NA
AC114808.2	0	NA	NA	NA	NA	NA		5330425B07Rik	0.166395	1.57621	3.50809	0.449307	0.65321	NA
AC114808.3	0	NA	NA	NA	NA	NA		5330426L24Rik	0	NA	NA	NA	NA	NA
AC114812.10	0	NA	NA	NA	NA	NA		5330429C05Rik	0	NA	NA	NA	NA	NA
AC114812.5	0	NA	NA	NA	NA	NA		5330431K02Rik	0	NA	NA	NA	NA	NA
AC114812.8	0	NA	NA	NA	NA	NA		5330434G04Rik	0	NA	NA	NA	NA	NA
AC114812.9	0	NA	NA	NA	NA	NA		5330437M03Rik	0	NA	NA	NA	NA	NA
AC114814.3	0	NA	NA	NA	NA	NA		5330438D12Rik	128.406	0.237231	0.63978	0.370801	0.710786	0.9995
AC114814.4	0	NA	NA	NA	NA	NA		5330438I03Rik	0	NA	NA	NA	NA	NA
AC114973.1	0	NA	NA	NA	NA	NA		5330439A09Rik	0	NA	NA	NA	NA	NA
AC115115.4	0	NA	NA	NA	NA	NA		5330439B14Rik	0	NA	NA	NA	NA	NA
AC115522.3	0	NA	NA	NA	NA	NA		5330439K02Rik	0	NA	NA	NA	NA	NA
AC115617.2	0.728292	2.00227	3.20646	0.624449	0.532333	0.98682		5330439M10Rik	4.53501	0.795999	2.77433	0.286915	0.774177	0.9995
AC116035.2	0	NA	NA	NA	NA	NA		5430400D12Rik	0.755575	3.28193	3.441	0.95377	0.3402	NA
AC116050.1	0	NA	NA	NA	NA	NA		5430401F13Rik	0.166395	1.57621	3.50809	0.449307	0.65321	NA
AC116366.7	0	NA	NA	NA	NA	NA		5430401H09Rik	241.363	-0.035115	0.663098	-0.052956	0.957767	0.9995
AC116609.1	0	NA	NA	NA	NA	NA		5430402E10Rik	0	NA	NA	NA	NA	NA
AC116609.2	0	NA	NA	NA	NA	NA		5430402O13Rik	0.0856524	-0.455184	3.53381	-0.128808	0.897509	NA
AC116609.3	0	NA	NA	NA	NA	NA		5430402P08Rik	0	NA	NA	NA	NA	NA
AC117490.2	0	NA	NA	NA	NA	NA		5430403G16Rik	31.1638	0.426317	1.34737	0.316406	0.751694	0.9995
AC118345.1	0	NA	NA	NA	NA	NA		5430403N17Rik	0	NA	NA	NA	NA	NA
AC118653.2	0	NA	NA	NA	NA	NA		5430405H02Rik	13.6143	0.12233	1.34851	0.0907148	0.927719	0.9995
AC118754.4	0	NA	NA	NA	NA	NA		5430414B19Rik	0.640503	-2.73023	3.43596	-0.794605	0.426843	NA
AC119403.1	0	NA	NA	NA	NA	NA		5430416N02Rik	2.17409	-2.01575	1.99166	-1.01209	0.311494	NA
AC121251.1	0	NA	NA	NA	NA	NA		5430420F09Rik	0.34261	-1.86103	3.47872	-0.534976	0.592666	NA
AC122136.2	0	NA	NA	NA	NA	NA		5430421F17Rik	0.270875	-1.35656	3.51446	-0.385993	0.699502	NA
AC123023.1	0	NA	NA	NA	NA	NA		5430425E15Rik	0	NA	NA	NA	NA	NA
AC123886.2	0	NA	NA	NA	NA	NA		5430425K12Rik	0.722712	3.14276	3.44668	0.911822	0.361863	NA
AC123900.2	0	NA	NA	NA	NA	NA		5430427M07Rik	0	NA	NA	NA	NA	NA
AC124057.5	0	NA	NA	NA	NA	NA		5430427N15Rik	2.25125	3.39686	3.39957	0.999202	0.317697	NA
AC124789.1	0	NA	NA	NA	NA	NA		5430427O19Rik	53.7939	0.0873925	0.677043	0.12908	0.897295	0.9995
AC124861.1	0	NA	NA	NA	NA	NA		5430430B14Rik	25.0414	-0.602976	1.15711	-0.521103	0.602295	0.9995
AC125238.2	3.23682	0.324208	1.06095	0.305584	0.759921	0.98682		5430430K15Rik	0	NA	NA	NA	NA	NA
AC125238.3	0	NA	NA	NA	NA	NA		5430431A17Rik	1.91108	-1.54731	2.5067	-0.617267	0.537059	NA
AC125634.1	0	NA	NA	NA	NA	NA		5430433H01Rik	0.0755575	0.974426	3.53218	0.275871	0.782647	NA
AC126365.1	0	NA	NA	NA	NA	NA		5430434F05Rik	1.91983	-0.966528	1.60097	-0.603712	0.546035	NA
AC127391.3	0	NA	NA	NA	NA	NA		5430434I15Rik	1.52925	2.50203	3.40802	0.73416	0.462851	NA
AC127904.2	0	NA	NA	NA	NA	NA		5430435K18Rik	0	NA	NA	NA	NA	NA
AC128677.3	0	NA	NA	NA	NA	NA		5430437J10Rik	2.37887	-4.62019	2.66568	-1.73321	0.0830575	0.906453
AC128709.2	0	NA	NA	NA	NA	NA		5430440P10Rik	0	NA	NA	NA	NA	NA
AC128709.3	0	NA	NA	NA	NA	NA		5530400C23Rik	0	NA	NA	NA	NA	NA
AC128709.4	0	NA	NA	NA	NA	NA		5530400K19Rik	0	NA	NA	NA	NA	NA
AC129492.6	0	NA	NA	NA	NA	NA		5530401A14Rik	0	NA	NA	NA	NA	NA
AC129778.2	0	NA	NA	NA	NA	NA		5530402G07Rik	0.905809	-3.22534	3.42079	-0.942866	0.345749	NA
AC130360.8	0	NA	NA	NA	NA	NA		5530601H04Rik	169.975	-0.21799	0.639891	-0.340668	0.733354	0.9995
AC130464.1	0	NA	NA	NA	NA	NA		5730403I07Rik	0	NA	NA	NA	NA	NA
AC130469.2	0	NA	NA	NA	NA	NA		5730405O15Rik	135.994	1.40003	0.466781	2.99932	0.00270583	0.280523
AC130689.5	0	NA	NA	NA	NA	NA		5730408A14Rik	0	NA	NA	NA	NA	NA
AC130709.1	0	NA	NA	NA	NA	NA		5730409E04Rik	8.12541	-0.346398	1.9598	-0.176752	0.859703	0.9995
AC131056.3	0	NA	NA	NA	NA	NA		5730412P04Rik	0	NA	NA	NA	NA	NA
AC131056.5	0	NA	NA	NA	NA	NA		5730414N17Rik	14.0233	1.088	1.39189	0.781668	0.434409	0.9995
AC131056.6	0	NA	NA	NA	NA	NA		5730416F02Rik	0	NA	NA	NA	NA	NA
AC132008.1	0	NA	NA	NA	NA	NA		5730419F03Rik	0.106751	-0.455184	3.53381	-0.128808	0.897509	NA
AC132217.4	0	NA	NA	NA	NA	NA		5730420D15Rik	0	NA	NA	NA	NA	NA
AC132479.4	0	NA	NA	NA	NA	NA		5730435O14Rik	0	NA	NA	NA	NA	NA
AC132807.1	0	NA	NA	NA	NA	NA		5730437C11Rik	0	NA	NA	NA	NA	NA
AC133104.2	0	NA	NA	NA	NA	NA		5730455P16Rik	110.976	1.39053	0.726802	1.91321	0.0557211	0.825391
AC133106.2	0	NA	NA	NA	NA	NA		5730460C07Rik	0	NA	NA	NA	NA	NA
AC133633.1	0	NA	NA	NA	NA	NA		5730480H06Rik	33.2443	1.87042	1.12001	1.67	0.0949194	0.938975
AC133633.2	0	NA	NA	NA	NA	NA		5730488B01Rik	0.948291	-3.29588	3.41901	-0.963985	0.335053	NA
AC133680.1	0	NA	NA	NA	NA	NA		5730507A11Rik	1.29296	-2.90249	3.32118	-0.873934	0.382154	NA
AC133785.1	0	NA	NA	NA	NA	NA		5730507C01Rik	0	NA	NA	NA	NA	NA
AC134915.1	0	NA	NA	NA	NA	NA		5730521K06Rik	5.32246	1.21605	2.59378	0.468835	0.639188	0.9995
[truncated: 57,387 more rows]

## Sheet: Fig2a and SuppFig1 - links
source node	target node	size of connection
2_1	3_1	1.34878e+07
2_1	3_2	2.49478e+06
2_1	3_3	1.50566e+06
2_2	3_1	2.94386e+06
2_2	3_2	3.87868e+07
2_2	3_3	2.06249e+07
3_1	4_1	6.24494e+06
3_1	4_2	1.29136e+06
3_1	4_3	2.11066e+06
3_1	4_4	6.78475e+06
3_2	4_1	806361
3_2	4_2	8.67733e+06
3_2	4_3	3.00021e+07
3_2	4_4	1.79581e+06
3_3	4_1	304862
3_3	4_2	1.24565e+07
3_3	4_3	8.0598e+06
3_3	4_4	1.30941e+06
4_1	5_1	5.19445e+06
4_1	5_2	1.05502e+06
4_1	5_3	453353
4_1	5_4	224610
4_1	5_5	428720
4_2	5_1	305720
4_2	5_2	977148
4_2	5_3	5.27286e+06
4_2	5_4	1.04748e+07
4_2	5_5	5.39473e+06
4_3	5_1	671534
4_3	5_2	1.49329e+06
4_3	5_3	2.12568e+07
4_3	5_4	6.14708e+06
4_3	5_5	1.06039e+07
4_4	5_1	984390
4_4	5_2	5.94478e+06
4_4	5_3	952086
4_4	5_4	840838
4_4	5_5	1.16787e+06
5_1	6_1	1.62896e+06
5_1	6_2	498696
5_1	6_3	198391
5_1	6_4	508976
5_1	6_5	284513
5_1	6_6	4.03656e+06
5_2	6_1	5.14984e+06
5_2	6_2	657622
5_2	6_3	1.06788e+06
5_2	6_4	813597
5_2	6_5	603025
5_2	6_6	1.17829e+06
5_3	6_1	940491
5_3	6_2	4.64978e+06
5_3	6_3	330343
5_3	6_4	1.61142e+07
5_3	6_5	5.38198e+06
5_3	6_6	518370
5_4	6_1	555214
5_4	6_2	2.62655e+06
5_4	6_3	940369
5_4	6_4	3.61289e+06
5_4	6_5	9.62705e+06
5_4	6_6	325232
5_5	6_1	860967
5_5	6_2	6.57649e+06
5_5	6_3	217249
5_5	6_4	5.10594e+06
5_5	6_5	4.19183e+06
5_5	6_6	642701
6_1	7_1	536586
6_1	7_2	359593
6_1	7_3	765084
6_1	7_4	908221
6_1	7_5	573147
6_1	7_6	1.14537e+06
6_1	7_7	4.84747e+06
6_2	7_1	160070
6_2	7_2	1.41983e+06
6_2	7_3	5.68806e+06
6_2	7_4	3.91782e+06
6_2	7_5	2.86742e+06
6_2	7_6	322803
6_2	7_7	633136
6_3	7_1	964834
6_3	7_2	485988
6_3	7_3	184453
6_3	7_4	238958
6_3	7_5	326999
6_3	7_6	137482
6_3	7_7	415514
6_4	7_1	186942
6_4	7_2	2.13635e+06
6_4	7_3	3.82915e+06
6_4	7_4	1.47921e+07
6_4	7_5	3.96452e+06
6_4	7_6	410755
6_4	7_7	835751
6_5	7_1	436036
6_5	7_2	4.38771e+06
6_5	7_3	2.63524e+06
6_5	7_4	4.14755e+06
6_5	7_5	7.64849e+06
6_5	7_6	267028
6_5	7_7	566346
6_6	7_1	93262.5
6_6	7_2	155083
6_6	7_3	283057
6_6	7_4	348890
6_6	7_5	134338
6_6	7_6	4.28572e+06
6_6	7_7	1.4008e+06
7_1	8_1	531899
7_1	8_2	159661
7_1	8_3	695441
7_1	8_4	170065
7_1	8_5	105114
7_1	8_6	421844
7_1	8_7	153571
7_1	8_8	140134
7_2	8_1	66655.1
7_2	8_2	282128
7_2	8_3	412100
7_2	8_4	1.34155e+06
7_2	8_5	1.72584e+06
7_2	8_6	3.87505e+06
7_2	8_7	109435
7_2	8_8	1.1318e+06
7_3	8_1	84791
7_3	8_2	460167
7_3	8_3	262563
7_3	8_4	2.00308e+06
7_3	8_5	3.05086e+06
7_3	8_6	1.80371e+06
7_3	8_7	429985
7_3	8_8	5.2899e+06
7_4	8_1	239186
7_4	8_2	435207
7_4	8_3	224606
7_4	8_4	6.23945e+06
7_4	8_5	1.07175e+07
7_4	8_6	2.00703e+06
7_4	8_7	628735
7_4	8_8	3.86177e+06
7_5	8_1	116324
7_5	8_2	172857
7_5	8_3	404104
7_5	8_4	5.29475e+06
7_5	8_5	1.87843e+06
7_5	8_6	4.26115e+06
7_5	8_7	276126
7_5	8_8	3.11117e+06
7_6	8_1	40600.2
7_6	8_2	4.15628e+06
7_6	8_3	477134
7_6	8_4	200484
7_6	8_5	403902
7_6	8_6	213806
7_6	8_7	686505
7_6	8_8	390445
7_7	8_1	96554.9
7_7	8_2	804393
7_7	8_3	1.75831e+06
7_7	8_4	477308
7_7	8_5	582449
7_7	8_6	277090
7_7	8_7	3.86529e+06
7_7	8_8	837628
8_1	9_1	531171
8_1	9_2	87840.8
8_1	9_3	68257.5
8_1	9_4	52418.7
8_1	9_5	104459
8_1	9_6	101881
8_1	9_7	94032.5
8_1	9_8	34688
8_1	9_9	101262
8_2	9_1	43343.9
8_2	9_2	1.01346e+06
8_2	9_3	441647
8_2	9_4	450406
8_2	9_5	279524
8_2	9_6	118164
8_2	9_7	149978
8_2	9_8	3.79009e+06
8_2	9_9	184074
8_3	9_1	56001.6
8_3	9_2	751139
8_3	9_3	272818
8_3	9_4	1.85776e+06
8_3	9_5	235722
8_3	9_6	190812
8_3	9_7	357496
8_3	9_8	427762
8_3	9_9	84749.1
8_4	9_1	91005.1
8_4	9_2	332666
8_4	9_3	2.02406e+06
8_4	9_4	227519
8_4	9_5	4.22864e+06
8_4	9_6	4.32562e+06
8_4	9_7	1.87919e+06
8_4	9_8	178992
8_4	9_9	2.439e+06
8_5	9_1	125910
8_5	9_2	474218
8_5	9_3	2.56198e+06
8_5	9_4	170004
8_5	9_5	5.15628e+06
8_5	9_6	1.69981e+06
8_5	9_7	1.40011e+06
8_5	9_8	379385
8_5	9_9	6.49644e+06
8_6	9_1	84558.9
8_6	9_2	123993
8_6	9_3	1.61581e+06
8_6	9_4	365569
8_6	9_5	1.72051e+06
8_6	9_6	2.47552e+06
8_6	9_7	5.23965e+06
8_6	9_8	207025
8_6	9_9	1.02704e+06
8_7	9_1	78567
8_7	9_2	2.88451e+06
8_7	9_3	426639
8_7	9_4	700743
8_7	9_5	341201
8_7	9_6	265364
8_7	9_7	125893
8_7	9_8	928360
8_7	9_9	398368
8_8	9_1	74327.6
8_8	9_2	447281
8_8	9_3	4.96933e+06
8_8	9_4	232345
8_8	9_5	1.79491e+06
8_8	9_6	2.47677e+06
8_8	9_7	1.60034e+06
8_8	9_8	412015
8_8	9_9	2.75553e+06
9_1	10_1	86973.1
9_1	10_2	104714
9_1	10_3	66270.8
9_1	10_4	56534.7
9_1	10_5	56545.1
9_1	10_6	112614
9_1	10_7	63157.6
9_1	10_8	34395.6
9_1	10_9	443179
9_1	10_10	60500.9
9_2	10_1	123509
9_2	10_2	3.40015e+06
9_2	10_3	294717
9_2	10_4	624776
9_2	10_5	282970
9_2	10_6	242637
9_2	10_7	108548
9_2	10_8	577372
9_2	10_9	78258.7
9_2	10_10	382168
9_3	10_1	871209
9_3	10_2	436206
9_3	10_3	3.8149e+06
9_3	10_4	248176
9_3	10_5	1.76694e+06
9_3	10_6	918532
9_3	10_7	1.01299e+06
9_3	10_8	236883
9_3	10_9	53856.3
9_3	10_10	3.02085e+06
9_4	10_1	257336
9_4	10_2	653348
9_4	10_3	240996
9_4	10_4	1.99166e+06
9_4	10_5	214907
9_4	10_6	95938.8
9_4	10_7	167771
9_4	10_8	286004
9_4	10_9	50867.3
9_4	10_10	97928.6
9_5	10_1	1.20599e+06
9_5	10_2	306501
9_5	10_3	1.46242e+06
9_5	10_4	214428
9_5	10_5	4.11676e+06
9_5	10_6	3.23015e+06
9_5	10_7	858633
9_5	10_8	171676
9_5	10_9	81038.2
9_5	10_10	2.21365e+06
9_6	10_1	761691
9_6	10_2	208225
9_6	10_3	1.66548e+06
9_6	10_4	204187
9_6	10_5	2.16383e+06
9_6	10_6	1.58129e+06
9_6	10_7	3.47429e+06
9_6	10_8	86752.2
9_6	10_9	64560.4
9_6	10_10	1.44363e+06
9_7	10_1	2.95889e+06
9_7	10_2	94709.6
9_7	10_3	1.52392e+06
9_7	10_4	361528
9_7	10_5	1.22526e+06
9_7	10_6	897745
9_7	10_7	2.82799e+06
9_7	10_8	119000
9_7	10_9	62363.4
9_7	10_10	775289
9_8	10_1	86115.2
9_8	10_2	588708
9_8	10_3	218440
9_8	10_4	279080
9_8	10_5	100044
9_8	10_6	233719
9_8	10_7	78834.4
9_8	10_8	4.46114e+06
9_8	10_9	68500
9_8	10_10	243744
9_9	10_1	634075
9_9	10_2	331479
9_9	10_3	1.04904e+06
9_9	10_4	80506
9_9	10_5	1.84721e+06
9_9	10_6	3.40386e+06
9_9	10_7	958906
9_9	10_8	191281
9_9	10_9	84526.9
9_9	10_10	4.90558e+06
10_1	11_1	1.036e+06
10_1	11_2	93401.6
10_1	11_3	526043
10_1	11_4	233258
10_1	11_5	1.11098e+06
10_1	11_6	523369
10_1	11_7	646260
10_1	11_8	2.3042e+06
10_1	11_9	71472.1
10_1	11_10	46731.1
10_1	11_11	394060
10_2	11_1	247072
10_2	11_2	3.35265e+06
10_2	11_3	146752
10_2	11_4	674527
10_2	11_5	266578
10_2	11_6	216494
10_2	11_7	166383
10_2	11_8	61412
10_2	11_9	568460
10_2	11_10	69307.9
10_2	11_11	354409
10_3	11_1	2.19219e+06
10_3	11_2	325938
10_3	11_3	1.69731e+06
10_3	11_4	253357
10_3	11_5	1.23144e+06
10_3	11_6	638367
10_3	11_7	1.23345e+06
10_3	11_8	826694
10_3	11_9	182879
10_3	11_10	49138.1
10_3	11_11	1.70541e+06
10_4	11_1	163525
10_4	11_2	609830
10_4	11_3	180412
10_4	11_4	1.97905e+06
10_4	11_5	189781
10_4	11_6	79394.4
10_4	11_7	146734
10_4	11_8	294935
10_4	11_9	269871
10_4	11_10	52246.3
10_4	11_11	95106
10_5	11_1	759660
10_5	11_2	266763
10_5	11_3	1.07262e+06
10_5	11_4	200304
10_5	11_5	3.73159e+06
10_5	11_6	1.59917e+06
10_5	11_7	1.65761e+06
10_5	11_8	888325
10_5	11_9	88292.2
10_5	11_10	47288.4
10_5	11_11	1.46285e+06
10_6	11_1	354634
10_6	11_2	242769
10_6	11_3	1.04629e+06
10_6	11_4	90873.5
10_6	11_5	1.58275e+06
10_6	11_6	3.41599e+06
10_6	11_7	1.63391e+06
10_6	11_8	681973
10_6	11_9	151603
10_6	11_10	73948.1
10_6	11_11	1.44176e+06
10_7	11_1	940196
10_7	11_2	104215
10_7	11_3	3.26437e+06
10_7	11_4	159230
10_7	11_5	1.23923e+06
10_7	11_6	847737
10_7	11_7	435204
10_7	11_8	2.01107e+06
10_7	11_9	57268
10_7	11_10	55202.5
10_7	11_11	437401
10_8	11_1	118056
10_8	11_2	567527
10_8	11_3	52529.9
10_8	11_4	278293
10_8	11_5	79122.8
10_8	11_6	112440
10_8	11_7	178789
10_8	11_8	85424.8
10_8	11_9	4.43033e+06
10_8	11_10	40900.2
10_8	11_11	221089
10_9	11_1	35759.5
10_9	11_2	73952.5
10_9	11_3	42086.8
10_9	11_4	47329.5
10_9	11_5	55292.4
10_9	11_6	76142.8
10_9	11_7	39468.8
10_9	11_8	44584.4
10_9	11_9	39443.5
10_9	11_10	477818
10_9	11_11	55271.6
10_10	11_1	954322
10_10	11_2	364795
10_10	11_3	738966
10_10	11_4	94229.8
10_10	11_5	2.31511e+06
10_10	11_6	2.31144e+06
10_10	11_7	944380
10_10	11_8	524260
10_10	11_9	181609
10_10	11_10	58554.3
10_10	11_11	4.65566e+06
11_1	12_1	265447
11_1	12_2	527042
11_1	12_3	146932
11_1	12_4	1.79849e+06
11_1	12_5	745534
11_1	12_6	841540
11_1	12_7	284455
11_1	12_8	683526
11_1	12_9	518105
11_1	12_10	796723
11_1	12_11	32699.2
11_1	12_12	160922
11_2	12_1	872851
11_2	12_2	177143
11_2	12_3	803020
11_2	12_4	167273
11_2	12_5	109673
11_2	12_6	170610
11_2	12_7	215045
11_2	12_8	258705
11_2	12_9	48251
11_2	12_10	351162
11_2	12_11	76495.1
11_2	12_12	2.75161e+06
11_3	12_1	159069
11_3	12_2	365204
11_3	12_3	88758.7
11_3	12_4	904926
11_3	12_5	2.94692e+06
11_3	12_6	495064
11_3	12_7	737984
11_3	12_8	1.46613e+06
11_3	12_9	732279
11_3	12_10	688265
11_3	12_11	44938.2
11_3	12_12	137833
11_4	12_1	1.82114e+06
11_4	12_2	143525
11_4	12_3	391902
11_4	12_4	145140
11_4	12_5	118376
11_4	12_6	132279
11_4	12_7	54982.5
11_4	12_8	160739
11_4	12_9	234676
11_4	12_10	103291
11_4	12_11	49284.5
11_4	12_12	655114
11_5	12_1	158979
11_5	12_2	743179
11_5	12_3	109410
11_5	12_4	736859
11_5	12_5	985098
11_5	12_6	2.21518e+06
11_5	12_7	1.61377e+06
11_5	12_8	2.87047e+06
11_5	12_9	701814
11_5	12_10	1.36517e+06
11_5	12_11	45362.2
11_5	12_12	256585
11_6	12_1	67536.4
11_6	12_2	824309
11_6	12_3	138341
11_6	12_4	302543
11_6	12_5	810407
11_6	12_6	1.16994e+06
11_6	12_7	3.30772e+06
11_6	12_8	1.22494e+06
11_6	12_9	295724
11_6	12_10	1.3974e+06
11_6	12_11	65183.1
11_6	12_12	216495
11_7	12_1	112733
11_7	12_2	1.30704e+06
11_7	12_3	202997
11_7	12_4	459424
11_7	12_5	418396
11_7	12_6	657857
11_7	12_7	924392
11_7	12_8	1.52195e+06
11_7	12_9	377723
11_7	12_10	885468
11_7	12_11	37622.6
11_7	12_12	176579
11_8	12_1	216838
11_8	12_2	573694
11_8	12_3	88841
11_8	12_4	629541
11_8	12_5	1.40123e+06
11_8	12_6	1.16139e+06
11_8	12_7	448657
11_8	12_8	698316
11_8	12_9	2.0632e+06
11_8	12_10	323149
11_8	12_11	48283
11_8	12_12	69750.1
11_9	12_1	282860
11_9	12_2	147023
11_9	12_3	3.78974e+06
11_9	12_4	143171
11_9	12_5	87004.5
11_9	12_6	112225
11_9	12_7	123497
11_9	12_8	134877
11_9	12_9	85857
11_9	12_10	246554
11_9	12_11	48088.8
11_9	12_12	840336
11_10	12_1	50391.8
11_10	12_2	33577.8
11_10	12_3	25308.6
11_10	12_4	27500.8
11_10	12_5	42741
11_10	12_6	33425.6
11_10	12_7	61530.6
11_10	12_8	47407.5
11_10	12_9	45174.6
11_10	12_10	47792
11_10	12_11	455733
11_10	12_12	100551
11_11	12_1	94829.7
11_11	12_2	645269
11_11	12_3	158261
11_11	12_4	765721
11_11	12_5	424710
11_11	12_6	976068
11_11	12_7	1.51604e+06
11_11	12_8	1.49697e+06
11_11	12_9	216492
11_11	12_10	4.01681e+06
11_11	12_11	51005.9
11_11	12_12	460849
12_1	13_1	218130
12_1	13_2	78290
12_1	13_3	484320
12_1	13_4	57034.8
12_1	13_5	208123
12_1	13_6	110900
12_1	13_7	117777
12_1	13_8	85935.6
12_1	13_9	123113
12_1	13_10	1.78768e+06
12_1	13_11	87493.8
12_1	13_12	629950
12_1	13_13	113925
12_2	13_1	402393
12_2	13_2	43823.8
12_2	13_3	239846
12_2	13_4	645039
12_2	13_5	369480
12_2	13_6	359026
12_2	13_7	569068
12_2	13_8	888779
12_2	13_9	302719
12_2	13_10	108367
12_2	13_11	566185
12_2	13_12	116153
12_2	13_13	876122
12_3	13_1	119764
12_3	13_2	41514.7
12_3	13_3	4.07102e+06
12_3	13_4	104867
12_3	13_5	60394.2
12_3	13_6	70520.3
12_3	13_7	78836.1
12_3	13_8	173851
12_3	13_9	47284.4
12_3	13_10	412160
12_3	13_11	150650
12_3	13_12	537947
12_3	13_13	74697.7
12_4	13_1	1.63169e+06
12_4	13_2	30858.9
12_4	13_3	113252
12_4	13_4	238111
12_4	13_5	495008
12_4	13_6	881280
12_4	13_7	413482
12_4	13_8	317745
12_4	13_9	603114
12_4	13_10	146878
12_4	13_11	607566
12_4	13_12	135822
12_4	13_13	465784
12_5	13_1	777333
12_5	13_2	45794.2
12_5	13_3	49841.8
12_5	13_4	550425
12_5	13_5	749175
12_5	13_6	781885
12_5	13_7	662397
12_5	13_8	331794
12_5	13_9	2.87425e+06
12_5	13_10	147707
12_5	13_11	419321
12_5	13_12	87860.2
12_5	13_13	612300
12_6	13_1	470427
12_6	13_2	33411.5
12_6	13_3	61662.7
12_6	13_4	789213
12_6	13_5	622433
12_6	13_6	1.31199e+06
12_6	13_7	1.69291e+06
12_6	13_8	547070
12_6	13_9	575354
12_6	13_10	150638
12_6	13_11	841748
12_6	13_12	146742
12_6	13_13	721987
12_7	13_1	259079
12_7	13_2	62301.4
12_7	13_3	72630.3
12_7	13_4	3.08064e+06
12_7	13_5	242905
12_7	13_6	817983
12_7	13_7	981783
12_7	13_8	521410
12_7	13_9	641086
12_7	13_10	78295.5
12_7	13_11	1.30952e+06
12_7	13_12	193430
12_7	13_13	1.02701e+06
12_8	13_1	656563
12_8	13_2	43418.6
12_8	13_3	68574
12_8	13_4	1.23647e+06
12_8	13_5	477974
12_8	13_6	1.63285e+06
12_8	13_7	1.03941e+06
12_8	13_8	430184
12_8	13_9	1.01195e+06
12_8	13_10	190404
12_8	13_11	1.16367e+06
12_8	13_12	258495
12_8	13_13	2.35407e+06
12_9	13_1	396898
12_9	13_2	37049.6
12_9	13_3	32413.4
12_9	13_4	210240
12_9	13_5	1.6466e+06
12_9	13_6	532663
12_9	13_7	482156
12_9	13_8	258946
12_9	13_9	790299
12_9	13_10	246469
12_9	13_11	207881
12_9	13_12	50304.8
12_9	13_13	427371
12_10	13_1	741170
12_10	13_2	38779
12_10	13_3	160227
12_10	13_4	1.301e+06
12_10	13_5	170835
12_10	13_6	989865
12_10	13_7	673932
12_10	13_8	446798
12_10	13_9	441411
12_10	13_10	123887
12_10	13_11	3.56972e+06
12_10	13_12	357305
12_10	13_13	1.20686e+06
12_11	13_1	28943.9
12_11	13_2	434757
12_11	13_3	30811.9
12_11	13_4	51701.4
12_11	13_5	34967.4
12_11	13_6	26148.8
12_11	13_7	38301.9
12_11	13_8	27771.2
12_11	13_9	42826.8
12_11	13_10	62106.4
12_11	13_11	45111.2
12_11	13_12	84016.1
12_11	13_13	47231.9
12_12	13_1	147356
12_12	13_2	67430
12_12	13_3	535641
12_12	13_4	184641
12_12	13_5	40421.2
12_12	13_6	143892
12_12	13_7	138354
12_12	13_8	80613.2
12_12	13_9	87578.2
12_12	13_10	649265
12_12	13_11	294370
12_12	13_12	3.17141e+06
12_12	13_13	285652
13_1	14_1	1.5983e+06
13_1	14_2	36768.7
13_1	14_3	136384
13_1	14_4	681677
13_1	14_5	353387
13_1	14_6	534344
13_1	14_7	363037
13_1	14_8	192411
13_1	14_9	295335
13_1	14_10	605661
13_1	14_11	82388.5
13_1	14_12	325707
13_1	14_13	142185
13_1	14_14	502156
13_2	14_1	33141.2
13_2	14_2	465283
13_2	14_3	59400.1
13_2	14_4	33253.7
13_2	14_5	34110.4
13_2	14_6	36035.6
13_2	14_7	25173.9
13_2	14_8	53811.5
13_2	14_9	38039.9
13_2	14_10	34742.4
13_2	14_11	25432.4
13_2	14_12	27790
13_2	14_13	66650.1
13_2	14_14	24564.8
13_3	14_1	85172.3
13_3	14_2	34899.6
13_3	14_3	516631
13_3	14_4	259548
13_3	14_5	65992
13_3	14_6	94998.9
13_3	14_7	87022.7
13_3	14_8	96694.8
13_3	14_9	83145.7
13_3	14_10	62987.4
13_3	14_11	3.82327e+06
13_3	14_12	130680
13_3	14_13	527040
13_3	14_14	52163.1
13_4	14_1	170477
13_4	14_2	42104.2
13_4	14_3	50146.4
13_4	14_4	771115
13_4	14_5	182372
13_4	14_6	874262
13_4	14_7	693414
13_4	14_8	2.80232e+06
13_4	14_9	363786
13_4	14_10	456250
13_4	14_11	97000.4
13_4	14_12	762988
13_4	14_13	179556
13_4	14_14	1.00359e+06
13_5	14_1	413745
13_5	14_2	29321.1
13_5	14_3	201271
13_5	14_4	177275
13_5	14_5	1.54973e+06
13_5	14_6	414447
13_5	14_7	555975
13_5	14_8	162679
13_5	14_9	373889
13_5	14_10	659071
13_5	14_11	58006.4
13_5	14_12	264212
13_5	14_13	38701
13_5	14_14	219992
13_6	14_1	796242
13_6	14_2	17778.7
13_6	14_3	107942
13_6	14_4	649705
13_6	14_5	477330
13_6	14_6	935027
13_6	14_7	1.09096e+06
13_6	14_8	743312
13_6	14_9	563280
13_6	14_10	534548
13_6	14_11	75660.7
13_6	14_12	303288
13_6	14_13	139867
13_6	14_14	1.22406e+06
13_7	14_1	335983
13_7	14_2	28450.6
13_7	14_3	110366
13_7	14_4	557861
13_7	14_5	406044
13_7	14_6	797577
13_7	14_7	1.50805e+06
13_7	14_8	823826
13_7	14_9	596305
13_7	14_10	533804
13_7	14_11	89823.6
13_7	14_12	450939
13_7	14_13	134211
13_7	14_14	515165
13_8	14_1	264105
13_8	14_2	21067.2
13_8	14_3	83632.1
13_8	14_4	343885
13_8	14_5	228970
13_8	14_6	208419
13_8	14_7	497546
13_8	14_8	414635
13_8	14_9	393524
13_8	14_10	256913
13_8	14_11	201948
13_8	14_12	820757
13_8	14_13	77889.6
13_8	14_14	297604
13_9	14_1	445245
13_9	14_2	36133.5
13_9	14_3	92825.6
13_9	14_4	300129
13_9	14_5	638306
13_9	14_6	1.25337e+06
13_9	14_7	450981
13_9	14_8	386489
13_9	14_9	510387
13_9	14_10	2.50613e+06
13_9	14_11	72275
13_9	14_12	354968
13_9	14_13	86332.1
13_9	14_14	407422
13_10	14_1	110403
13_10	14_2	43315.9
13_10	14_3	1.78556e+06
13_10	14_4	114364
13_10	14_5	207506
13_10	14_6	142513
13_10	14_7	105650
13_10	14_8	52424.7
13_10	14_9	108093
13_10	14_10	103901
13_10	14_11	488403
13_10	14_12	126156
13_10	14_13	640682
13_10	14_14	74892
13_11	14_1	507088
13_11	14_2	28385.9
13_11	14_3	80257.6
13_11	14_4	2.47611e+06
13_11	14_5	163748
13_11	14_6	499962
13_11	14_7	697857
13_11	14_8	1.3906e+06
13_11	14_9	424632
13_11	14_10	347367
13_11	14_11	223885
13_11	14_12	677380
13_11	14_13	305959
13_11	14_14	1.44001e+06
13_12	14_1	111390
13_12	14_2	58409.8
13_12	14_3	625176
13_12	14_4	251283
13_12	14_5	36576.4
13_12	14_6	162902
13_12	14_7	116996
13_12	14_8	176362
13_12	14_9	86272.5
13_12	14_10	61919.8
13_12	14_11	552119
13_12	14_12	161386
13_12	14_13	3.15541e+06
13_12	14_14	213236
13_13	14_1	387906
13_13	14_2	25148.5
13_13	14_3	102782
13_13	14_4	690803
13_13	14_5	345565
13_13	14_6	1.16013e+06
13_13	14_7	624187
13_13	14_8	850354
13_13	14_9	890096
13_13	14_10	348194
13_13	14_11	77630.4
13_13	14_12	875603
13_13	14_13	227849
13_13	14_14	1.60677e+06
14_1	15_1	1.43642e+06
14_1	15_2	30673.5
14_1	15_3	108408
14_1	15_4	659689
14_1	15_5	555695
14_1	15_6	87388.8
14_1	15_7	362156
14_1	15_8	159268
14_1	15_9	257903
14_1	15_10	272764
14_1	15_11	408640
14_1	15_12	57161
14_1	15_13	320704
14_1	15_14	60190.8
14_1	15_15	482144
14_2	15_1	28888.3
14_2	15_2	446876
14_2	15_3	37217.1
14_2	15_4	16620.9
14_2	15_5	29317.1
14_2	15_6	43382.5
14_2	15_7	29427.2
14_2	15_8	40276.2
14_2	15_9	20812.3
14_2	15_10	35591.7
14_2	15_11	23528.5
14_2	15_12	22045.5
14_2	15_13	18400.5
14_2	15_14	49879.1
14_2	15_15	24804.5
14_3	15_1	121980
14_3	15_2	46546
14_3	15_3	945502
14_3	15_4	86880.8
14_3	15_5	88243.1
14_3	15_6	1.56639e+06
14_3	15_7	122480
14_3	15_8	35745.5
14_3	15_9	76821
14_3	15_10	89490.9
14_3	15_11	139848
14_3	15_12	207347
14_3	15_13	69491.3
14_3	15_14	273272
14_3	15_15	82337.8
14_4	15_1	496295
14_4	15_2	27887.5
14_4	15_3	304291
14_4	15_4	820743
14_4	15_5	408613
14_4	15_6	86068.4
14_4	15_7	593656
14_4	15_8	801694
14_4	15_9	333845
14_4	15_10	263219
14_4	15_11	157483
14_4	15_12	123247
14_4	15_13	564067
14_4	15_14	114575
14_4	15_15	2.21132e+06
14_5	15_1	310760
14_5	15_2	29518.1
14_5	15_3	37934.1
14_5	15_4	317611
14_5	15_5	440404
14_5	15_6	215129
14_5	15_7	493226
14_5	15_8	153191
14_5	15_9	222030
14_5	15_10	535047
14_5	15_11	1.50133e+06
14_5	15_12	28957
14_5	15_13	234784
14_5	15_14	25676
14_5	15_15	144042
14_6	15_1	460569
14_6	15_2	25018.1
14_6	15_3	140789
14_6	15_4	858914
14_6	15_5	541284
14_6	15_6	102008
14_6	15_7	1.12419e+06
14_6	15_8	778506
14_6	15_9	210629
14_6	15_10	1.39793e+06
14_6	15_11	370147
14_6	15_12	42062.1
14_6	15_13	582250
14_6	15_14	86685.4
14_6	15_15	393010
14_7	15_1	311918
14_7	15_2	21042.2
14_7	15_3	101169
14_7	15_4	700622
14_7	15_5	824547
14_7	15_6	81922.9
14_7	15_7	1.75606e+06
14_7	15_8	666034
14_7	15_9	437676
14_7	15_10	259664
14_7	15_11	575800
14_7	15_12	44879.6
14_7	15_13	392274
14_7	15_14	65903.4
14_7	15_15	577329
14_8	15_1	148057
14_8	15_2	43003.5
14_8	15_3	126091
14_8	15_4	771608
14_8	15_5	385053
14_8	15_6	32881.7
14_8	15_7	1.05821e+06
14_8	15_8	2.85139e+06
14_8	15_9	356225
14_8	15_10	388404
14_8	15_11	160571
14_8	15_12	55926.8
14_8	15_13	618748
14_8	15_14	102577
14_8	15_15	1.04716e+06
14_9	15_1	265466
14_9	15_2	32394
14_9	15_3	62344.2
14_9	15_4	392131
14_9	15_5	441512
14_9	15_6	86509.6
14_9	15_7	829712
14_9	15_8	345041
14_9	15_9	338206
14_9	15_10	431662
14_9	15_11	369748
14_9	15_12	51241.6
14_9	15_13	686188
14_9	15_14	55292.1
14_9	15_15	339338
14_10	15_1	399879
14_10	15_2	22228
14_10	15_3	60351
14_10	15_4	325347
14_10	15_5	1.63842e+06
14_10	15_6	74666.1
14_10	15_7	417233
14_10	15_8	448007
14_10	15_9	220414
14_10	15_10	1.75627e+06
14_10	15_11	653652
14_10	15_12	35980.5
14_10	15_13	201639
14_10	15_14	32556
14_10	15_15	224842
14_11	15_1	65690.1
14_11	15_2	22740.9
14_11	15_3	765569
14_11	15_4	50615.9
14_11	15_5	41498.7
14_11	15_6	238577
14_11	15_7	69433.4
14_11	15_8	87462.7
14_11	15_9	184710
14_11	15_10	64127.5
14_11	15_11	54031.3
14_11	15_12	3.76407e+06
14_11	15_13	81528.8
14_11	15_14	225119
14_11	15_15	152665
14_12	15_1	262755
14_12	15_2	23803
14_12	15_3	134687
14_12	15_4	266057
14_12	15_5	281838
14_12	15_6	62479.6
14_12	15_7	584473
14_12	15_8	780079
14_12	15_9	714319
14_12	15_10	343899
14_12	15_11	265932
14_12	15_12	184728
14_12	15_13	769019
14_12	15_14	63958.2
14_12	15_15	543826
14_13	15_1	116775
14_13	15_2	48232.7
14_13	15_3	1.50677e+06
14_13	15_4	147595
14_13	15_5	82368.6
14_13	15_6	438598
14_13	15_7	174502
14_13	15_8	188960
14_13	15_9	78621.7
14_13	15_10	101207
14_13	15_11	38741.4
14_13	15_12	589238
14_13	15_13	181419
14_13	15_14	1.72007e+06
14_13	15_15	309240
14_14	15_1	417680
14_14	15_2	21198.8
14_14	15_3	132468
14_14	15_4	1.22533e+06
14_14	15_5	531453
14_14	15_6	48176.4
14_14	15_7	824064
14_14	15_8	1.01796e+06
14_14	15_9	212139
14_14	15_10	308635
14_14	15_11	228704
14_14	15_12	47347.6
14_14	15_13	1.29312e+06
14_14	15_14	112968
14_14	15_15	1.16037e+06
15_1	16_1	1.29476e+06
15_1	16_2	27251.1
15_1	16_3	69321
15_1	16_4	552643
15_1	16_5	398385
15_1	16_6	88233.3
15_1	16_7	381875
15_1	16_8	203221
15_1	16_9	142532
15_1	16_10	196012
15_1	16_11	369195
15_1	16_12	314106
15_1	16_13	54883.1
15_1	16_14	352939
15_1	16_15	92254.8
15_1	16_16	305523
15_2	16_1	25409.5
15_2	16_2	441929
15_2	16_3	44010.2
15_2	16_4	17489.4
15_2	16_5	29821.8
15_2	16_6	35522.2
15_2	16_7	28887.6
15_2	16_8	24342.7
15_2	16_9	38551.5
15_2	16_10	21840.8
15_2	16_11	28207.1
15_2	16_12	28432.2
15_2	16_13	19360.8
15_2	16_14	17699.9
15_2	16_15	26002
15_2	16_16	13655.1
15_3	16_1	100686
15_3	16_2	34485.2
15_3	16_3	690743
15_3	16_4	128342
15_3	16_5	236520
15_3	16_6	534008
15_3	16_7	90268.2
15_3	16_8	87386.2
15_3	16_9	122563
15_3	16_10	90398.1
15_3	16_11	106230
15_3	16_12	30240.5
15_3	16_13	551452
15_3	16_14	44789.4
15_3	16_15	1.48107e+06
15_3	16_16	134408
15_4	16_1	388135
15_4	16_2	14598.3
15_4	16_3	88340.6
15_4	16_4	1.25031e+06
15_4	16_5	858324
15_4	16_6	69237.9
15_4	16_7	730874
15_4	16_8	251557
15_4	16_9	753352
15_4	16_10	212299
15_4	16_11	718589
15_4	16_12	279231
15_4	16_13	39234.9
15_4	16_14	189077
15_4	16_15	105095
15_4	16_16	691509
15_5	16_1	368230
15_5	16_2	32982.2
15_5	16_3	50122.5
15_5	16_4	711070
15_5	16_5	484348
15_5	16_6	78357.1
15_5	16_7	653801
15_5	16_8	620399
15_5	16_9	311129
15_5	16_10	199712
15_5	16_11	540222
15_5	16_12	404089
15_5	16_13	32076.6
15_5	16_14	1.50732e+06
15_5	16_15	59399.7
15_5	16_16	236990
15_6	16_1	71753.1
15_6	16_2	32673.6
15_6	16_3	234736
15_6	16_4	81276
15_6	16_5	72483.7
15_6	16_6	1.43439e+06
15_6	16_7	75225.8
15_6	16_8	74623.6
15_6	16_9	29670.7
15_6	16_10	75374.4
15_6	16_11	101755
15_6	16_12	155859
15_6	16_13	188614
15_6	16_14	59166.7
15_6	16_15	440209
15_6	16_16	36365.7
15_7	16_1	293683
15_7	16_2	23677.1
15_7	16_3	100257
15_7	16_4	882357
15_7	16_5	605283
15_7	16_6	110058
15_7	16_7	682692
15_7	16_8	1.50993e+06
15_7	16_9	1.03289e+06
15_7	16_10	369586
15_7	16_11	1.20247e+06
15_7	16_12	486204
15_7	16_13	52715.7
15_7	16_14	323475
15_7	16_15	123369
15_7	16_16	640174
15_8	16_1	128109
15_8	16_2	40937.3
15_8	16_3	102270
15_8	16_4	445290
15_8	16_5	1.03421e+06
15_8	16_6	30558.1
15_8	16_7	494195
15_8	16_8	496623
15_8	16_9	2.85451e+06
15_8	16_10	382744
15_8	16_11	736730
15_8	16_12	141078
15_8	16_13	63722.5
15_8	16_14	388729
15_8	16_15	126361
15_8	16_16	887542
15_9	16_1	176217
15_9	16_2	17194.3
15_9	16_3	37216.4
15_9	16_4	296290
15_9	16_5	319635
15_9	16_6	67287.7
15_9	16_7	210102
15_9	16_8	343587
15_9	16_9	369601
15_9	16_10	760885
15_9	16_11	239769
15_9	16_12	209180
15_9	16_13	126063
15_9	16_14	156019
15_9	16_15	87831.7
15_9	16_16	247473
15_10	16_1	226179
15_10	16_2	47148.3
15_10	16_3	49521.6
15_10	16_4	279439
15_10	16_5	387160
15_10	16_6	81588.9
15_10	16_7	388787
15_10	16_8	190664
15_10	16_9	308948
15_10	16_10	242025
15_10	16_11	1.47832e+06
15_10	16_12	508008
15_10	16_13	48914.4
15_10	16_14	1.65355e+06
15_10	16_15	71546.1
15_10	16_16	286112
15_11	16_1	267133
15_11	16_2	22024.6
15_11	16_3	21509.9
15_11	16_4	536454
15_11	16_5	154447
15_11	16_6	154782
15_11	16_7	260475
15_11	16_8	434350
15_11	16_9	154783
15_11	16_10	219689
15_11	16_11	396378
15_11	16_12	1.49456e+06
15_11	16_13	41813.5
15_11	16_14	600629
15_11	16_15	34430.1
15_11	16_16	154701
15_12	16_1	55727.7
15_12	16_2	18888.5
15_12	16_3	201117
15_12	16_4	33717.2
15_12	16_5	109222
15_12	16_6	154630
15_12	16_7	36995.8
15_12	16_8	46462.8
15_12	16_9	57826.5
15_12	16_10	117699
15_12	16_11	48385.4
15_12	16_12	39712
15_12	16_13	3.55607e+06
15_12	16_14	50899.1
15_12	16_15	665667
15_12	16_16	61208
15_13	16_1	296528
15_13	16_2	15620
15_13	16_3	70376.7
15_13	16_4	300305
15_13	16_5	528431
15_13	16_6	56249.5
15_13	16_7	924093
15_13	16_8	434559
15_13	16_9	644684
15_13	16_10	378503
15_13	16_11	559980
15_13	16_12	270523
15_13	16_13	78123.8
15_13	16_14	187971
15_13	16_15	150994
15_13	16_16	1.11669e+06
15_14	16_1	56703.9
15_14	16_2	32938.2
15_14	16_3	1.08968e+06
15_14	16_4	58500.7
15_14	16_5	115539
15_14	16_6	226494
15_14	16_7	64322.9
15_14	16_8	58332.2
15_14	16_9	98749.8
15_14	16_10	38148.9
15_14	16_11	83637.2
15_14	16_12	23586.5
15_14	16_13	236773
15_14	16_14	33017.9
15_14	16_15	669831
15_14	16_16	102468
15_15	16_1	464948
15_15	16_2	21159.8
15_15	16_3	113969
15_15	16_4	521402
15_15	16_5	2.24395e+06
15_15	16_6	60785.2
15_15	16_7	514968
15_15	16_8	440512
15_15	16_9	907442
15_15	16_10	309691
15_15	16_11	362200
15_15	16_12	144304
15_15	16_13	134394
15_15	16_14	182608
15_15	16_15	260238
15_15	16_16	1.00987e+06
16_1	17_1	38279.4
16_1	17_2	263640
16_1	17_3	90498.6
16_1	17_4	1.30824e+06
16_1	17_5	170217
16_1	17_6	274385
16_1	17_7	276221
16_1	17_8	247358
16_1	17_9	67615.7
16_1	17_10	123479
16_1	17_11	246829
16_1	17_12	268225
16_1	17_13	65376.3
16_1	17_14	49218.9
16_1	17_15	52081.4
16_1	17_16	480506
16_1	17_17	192030
16_2	17_1	433785
16_2	17_2	40869.2
16_2	17_3	25392.1
16_2	17_4	21747.3
16_2	17_5	17711.4
16_2	17_6	50033.1
16_2	17_7	23361.3
16_2	17_8	12832.4
16_2	17_9	19184
16_2	17_10	29769.9
16_2	17_11	12963.9
16_2	17_12	24010.7
16_2	17_13	29546.7
16_2	17_14	31595.3
16_2	17_15	17699.2
16_2	17_16	20069.2
16_2	17_17	12936.9
16_3	17_1	35856
16_3	17_2	92116.1
16_3	17_3	409665
16_3	17_4	79177.8
16_3	17_5	41101.4
16_3	17_6	43401.8
16_3	17_7	71721.9
16_3	17_8	49531.4
16_3	17_9	459175
16_3	17_10	84686.1
16_3	17_11	64889.7
16_3	17_12	22233.3
16_3	17_13	183360
16_3	17_14	996320
16_3	17_15	162068
16_3	17_16	99409.6
16_3	17_17	68472.5
16_4	17_1	12839.5
16_4	17_2	345821
16_4	17_3	76132.8
16_4	17_4	738599
16_4	17_5	274878
16_4	17_6	455410
16_4	17_7	414892
16_4	17_8	817575
16_4	17_9	71914.4
16_4	17_10	392964
16_4	17_11	255312
16_4	17_12	468310
16_4	17_13	72059
16_4	17_14	51969.1
16_4	17_15	30074.7
16_4	17_16	584276
16_4	17_17	1.03186e+06
16_5	17_1	25809.5
16_5	17_2	492144
16_5	17_3	94428.4
16_5	17_4	478376
16_5	17_5	314825
16_5	17_6	417636
16_5	17_7	370595
16_5	17_8	360341
16_5	17_9	253128
16_5	17_10	982119
16_5	17_11	543256
16_5	17_12	161969
16_5	17_13	57594.6
16_5	17_14	91164.2
16_5	17_15	95939.1
16_5	17_16	2.26584e+06
16_5	17_17	572594
16_6	17_1	31245.6
16_6	17_2	54165.4
16_6	17_3	489349
16_6	17_4	103974
16_6	17_5	84045.8
16_6	17_6	71195.5
16_6	17_7	111243
16_6	17_8	75139.8
16_6	17_9	220956
16_6	17_10	28820
16_6	17_11	42585
16_6	17_12	160101
16_6	17_13	1.26021e+06
16_6	17_14	218483
16_6	17_15	131174
16_6	17_16	53963.6
16_6	17_17	45529
16_7	17_1	19716.1
16_7	17_2	167955
16_7	17_3	63937.4
16_7	17_4	510936
16_7	17_5	221116
16_7	17_6	413619
16_7	17_7	915096
16_7	17_8	481834
16_7	17_9	64063.7
16_7	17_10	569866
16_7	17_11	617113
16_7	17_12	240559
16_7	17_13	55477.1
16_7	17_14	59688.3
16_7	17_15	30251.1
16_7	17_16	643616
16_7	17_17	462718
16_8	17_1	18348.2
16_8	17_2	654539
16_8	17_3	69506.2
16_8	17_4	238071
16_8	17_5	265040
16_8	17_6	248305
16_8	17_7	507975
16_8	17_8	1.09916e+06
16_8	17_9	54758.5
16_8	17_10	524894
16_8	17_11	320056
16_8	17_12	402246
16_8	17_13	61129.4
16_8	17_14	55730.8
16_8	17_15	37555.7
16_8	17_16	397084
16_8	17_17	262150
16_9	17_1	32604.5
16_9	17_2	855627
16_9	17_3	66789.2
16_9	17_4	151481
16_9	17_5	309663
16_9	17_6	259551
16_9	17_7	427458
16_9	17_8	366422
16_9	17_9	113601
16_9	17_10	2.50984e+06
16_9	17_11	682372
16_9	17_12	152922
16_9	17_13	24992
16_9	17_14	89231.8
16_9	17_15	47971
16_9	17_16	842153
16_9	17_17	894553
16_10	17_1	18655.6
16_10	17_2	243237
16_10	17_3	62928.3
16_10	17_4	205425
16_10	17_5	690507
16_10	17_6	190606
16_10	17_7	313990
16_10	17_8	214375
16_10	17_9	73215.5
16_10	17_10	357631
16_10	17_11	334341
16_10	17_12	219872
16_10	17_13	65960.5
16_10	17_14	35967
16_10	17_15	99158.3
16_10	17_16	302987
16_10	17_17	185751
16_11	17_1	29587.3
16_11	17_2	937861
16_11	17_3	83885.7
16_11	17_4	304618
16_11	17_5	217909
16_11	17_6	1.13295e+06
16_11	17_7	1.08418e+06
16_11	17_8	325249
16_11	17_9	62063.1
16_11	17_10	495592
16_11	17_11	349700
16_11	17_12	428606
16_11	17_13	95379.5
16_11	17_14	87403.5
16_11	17_15	37943
16_11	17_16	450180
16_11	17_17	848971
16_12	17_1	24090.2
16_12	17_2	205577
16_12	17_3	28749.2
16_12	17_4	349235
16_12	17_5	187865
16_12	17_6	483662
16_12	17_7	423027
16_12	17_8	412387
16_12	17_9	19931.3
16_12	17_10	130315
16_12	17_11	164269
16_12	17_12	1.44686e+06
16_12	17_13	167642
16_12	17_14	27122.9
16_12	17_15	30072.6
16_12	17_16	152973
16_12	17_17	275337
16_13	17_1	18246
16_13	17_2	46854.8
16_13	17_3	349037
16_13	17_4	57662.5
16_13	17_5	100730
16_13	17_6	28160.5
16_13	17_7	37794.5
16_13	17_8	33859.2
16_13	17_9	377457
16_13	17_10	54893.3
16_13	17_11	89412.1
16_13	17_12	39519.4
16_13	17_13	189551
16_13	17_14	223717
16_13	17_15	3.42637e+06
16_13	17_16	117638
16_13	17_17	33312.5
16_14	17_1	24511.7
16_14	17_2	498251
16_14	17_3	24011.8
16_14	17_4	300131
16_14	17_5	114765
16_14	17_6	2.46651e+06
16_14	17_7	341005
16_14	17_8	460422
16_14	17_9	33346.9
16_14	17_10	151512
16_14	17_11	184034
16_14	17_12	610572
16_14	17_13	57129.8
16_14	17_14	36330.1
16_14	17_15	54101
16_14	17_16	196465
16_14	17_17	194791
16_15	17_1	24123.8
16_15	17_2	92912
16_15	17_3	918766
16_15	17_4	92306
16_15	17_5	68996.9
16_15	17_6	49102.7
16_15	17_7	83436
16_15	17_8	61839.6
16_15	17_9	847453
16_15	17_10	101651
16_15	17_11	125434
16_15	17_12	32436.7
16_15	17_13	370705
16_15	17_14	481944
16_15	17_15	716125
16_15	17_16	216742
16_15	17_17	110321
16_16	17_1	12947.3
16_16	17_2	509999
16_16	17_3	81352.4
16_16	17_4	303606
16_16	17_5	216290
16_16	17_6	230795
16_16	17_7	434431
16_16	17_8	255149
16_16	17_9	92447.3
16_16	17_10	666768
16_16	17_11	1.04479e+06
16_16	17_12	158226
16_16	17_13	36258.5
16_16	17_14	73115.2
16_16	17_15	83674.9
16_16	17_16	935143
16_16	17_17	789708
17_1	18_1	453649
17_1	18_2	23400.6
17_1	18_3	14231.8
17_1	18_4	24737.4
17_1	18_5	15576.9
17_1	18_6	24389.5
17_1	18_7	30455.9
17_1	18_8	15961.5
17_1	18_9	12639.9
17_1	18_10	33274
17_1	18_11	16479.4
17_1	18_12	20600.8
17_1	18_13	21563.5
17_1	18_14	18143.7
17_1	18_15	14688.2
17_1	18_16	32234.1
17_1	18_17	16161.7
17_1	18_18	12457.5
17_2	18_1	29973.3
17_2	18_2	322140
17_2	18_3	153243
17_2	18_4	114972
17_2	18_5	327711
17_2	18_6	490674
17_2	18_7	52742.6
17_2	18_8	227827
17_2	18_9	561217
17_2	18_10	866565
17_2	18_11	221524
17_2	18_12	696236
17_2	18_13	178871
17_2	18_14	45786.8
17_2	18_15	364172
17_2	18_16	69570.7
17_2	18_17	280340
17_2	18_18	498002
17_3	18_1	17515
17_3	18_2	87363.1
17_3	18_3	88181.2
17_3	18_4	1.24705e+06
17_3	18_5	62165.4
17_3	18_6	29161.3
17_3	18_7	404576
17_3	18_8	45254.1
17_3	18_9	59119.9
17_3	18_10	41843.8
17_3	18_11	41729.5
17_3	18_12	63760.4
17_3	18_13	22576
17_3	18_14	269103
17_3	18_15	43614.3
17_3	18_16	289674
17_3	18_17	46871.5
17_3	18_18	74874.4
17_4	18_1	15042.7
17_4	18_2	254889
17_4	18_3	1.36679e+06
17_4	18_4	126938
17_4	18_5	390095
17_4	18_6	319311
17_4	18_7	89987.5
17_4	18_8	456486
17_4	18_9	267129
17_4	18_10	107942
17_4	18_11	340266
17_4	18_12	254857
17_4	18_13	330020
17_4	18_14	53972.4
17_4	18_15	95388.4
17_4	18_16	60448.8
17_4	18_17	313755
17_4	18_18	400268
17_5	18_1	15514.3
17_5	18_2	310751
17_5	18_3	147413
17_5	18_4	92929.3
17_5	18_5	260550
17_5	18_6	128705
17_5	18_7	83305.6
17_5	18_8	185035
17_5	18_9	225545
17_5	18_10	186702
17_5	18_11	550213
17_5	18_12	175367
17_5	18_13	147451
17_5	18_14	100137
17_5	18_15	331410
17_5	18_16	30136.8
17_5	18_17	177491
17_5	18_18	147004
17_6	18_1	39673.7
17_6	18_2	378967
17_6	18_3	326728
17_6	18_4	60473
17_6	18_5	280628
17_6	18_6	2.46775e+06
17_6	18_7	74185.4
17_6	18_8	287710
17_6	18_9	311537
17_6	18_10	278757
17_6	18_11	186424
17_6	18_12	1.02413e+06
17_6	18_13	438203
17_6	18_14	24688.9
17_6	18_15	179905
17_6	18_16	42603.8
17_6	18_17	238620
17_6	18_18	174337
17_7	18_1	23681.2
17_7	18_2	837333
17_7	18_3	293312
17_7	18_4	93527.9
17_7	18_5	206582
17_7	18_6	379033
17_7	18_7	116789
17_7	18_8	686450
17_7	18_9	499640
17_7	18_10	331493
17_7	18_11	220642
17_7	18_12	740768
17_7	18_13	340233
17_7	18_14	33933.1
17_7	18_15	249594
17_7	18_16	67059.2
17_7	18_17	372824
17_7	18_18	343532
17_8	18_1	12065.1
17_8	18_2	262084
17_8	18_3	300830
17_8	18_4	69278.7
17_8	18_5	267310
17_8	18_6	491164
17_8	18_7	73971.1
17_8	18_8	471644
17_8	18_9	1.21542e+06
17_8	18_10	323478
17_8	18_11	346595
17_8	18_12	273082
17_8	18_13	362182
17_8	18_14	29959
17_8	18_15	198295
17_8	18_16	43653.7
17_8	18_17	355067
17_8	18_18	177406
17_9	18_1	18261.9
17_9	18_2	30169.2
17_9	18_3	62890.2
17_9	18_4	910520
17_9	18_5	235879
17_9	18_6	39634.7
17_9	18_7	239162
17_9	18_8	81691
17_9	18_9	54879.4
17_9	18_10	74691.6
17_9	18_11	51629.7
17_9	18_12	55263.4
17_9	18_13	17648
17_9	18_14	310252
17_9	18_15	83598.6
17_9	18_16	409836
17_9	18_17	75700.9
17_9	18_18	78602.2
17_10	18_1	30939.8
17_10	18_2	303257
17_10	18_3	118148
17_10	18_4	84464.2
17_10	18_5	528002
17_10	18_6	126566
17_10	18_7	30350.3
17_10	18_8	500158
17_10	18_9	472969
17_10	18_10	1.52555e+06
17_10	18_11	183564
17_10	18_12	511694
17_10	18_13	112776
17_10	18_14	59986.7
17_10	18_15	1.05407e+06
17_10	18_16	82229.7
17_10	18_17	1.13979e+06
17_10	18_18	340288
17_11	18_1	13238.8
17_11	18_2	478589
17_11	18_3	223577
17_11	18_4	94120.2
17_11	18_5	320202
17_11	18_6	160682
17_11	18_7	48929.2
17_11	18_8	359855
17_11	18_9	316121
17_11	18_10	290772
17_11	18_11	160798
17_11	18_12	307133
17_11	18_13	127704
17_11	18_14	89937.1
17_11	18_15	670033
17_11	18_16	70535.1
17_11	18_17	698696
17_11	18_18	646429
17_12	18_1	22419.7
17_12	18_2	329572
17_12	18_3	261063
17_12	18_4	24288.5
17_12	18_5	129029
17_12	18_6	618097
17_12	18_7	158681
17_12	18_8	196526
17_12	18_9	442077
17_12	18_10	148357
17_12	18_11	317737
17_12	18_12	379935
17_12	18_13	1.35644e+06
17_12	18_14	37162.9
17_12	18_15	111041
17_12	18_16	23129.1
17_12	18_17	142996
17_12	18_18	138117
17_13	18_1	28905.4
17_13	18_2	60250.7
17_13	18_3	69231.6
17_13	18_4	322125
17_13	18_5	51752.4
17_13	18_6	49737.8
17_13	18_7	1.27883e+06
17_13	18_8	70921.1
17_13	18_9	67218.7
17_13	18_10	27995
17_13	18_11	74973.3
17_13	18_12	70812.2
17_13	18_13	169010
17_13	18_14	176330
17_13	18_15	25282.6
17_13	18_16	186072
17_13	18_17	23066.1
17_13	18_18	39855.4
17_14	18_1	30134.7
17_14	18_2	38776.2
17_14	18_3	46404
17_14	18_4	397493
17_14	18_5	59830.6
17_14	18_6	30099.5
17_14	18_7	203349
17_14	18_8	54623.1
17_14	18_9	49344.1
17_14	18_10	69747.3
17_14	18_11	29713.2
17_14	18_12	69857.8
17_14	18_13	24113.7
17_14	18_14	251292
17_14	18_15	44196
17_14	18_16	1.0782e+06
17_14	18_17	65610
17_14	18_18	66213.2
17_15	18_1	16765.3
17_15	18_2	38425.6
17_15	18_3	39859.4
17_15	18_4	376032
17_15	18_5	82925.8
17_15	18_6	18769.8
17_15	18_7	129877
17_15	18_8	30364
17_15	18_9	26971.7
17_15	18_10	35532.9
17_15	18_11	79222.9
17_15	18_12	28863.8
17_15	18_13	26413
17_15	18_14	3.57425e+06
17_15	18_15	97609.4
17_15	18_16	314363
17_15	18_17	58566.5
17_15	18_18	77449.2
17_16	18_1	19694.7
17_16	18_2	323202
17_16	18_3	415896
17_16	18_4	143546
17_16	18_5	1.53762e+06
17_16	18_6	175651
17_16	18_7	52319.5
17_16	18_8	750050
17_16	18_9	383042
17_16	18_10	564907
17_16	18_11	267348
17_16	18_12	313737
17_16	18_13	141724
17_16	18_14	111803
17_16	18_15	379771
17_16	18_16	125063
17_16	18_17	1.21517e+06
17_16	18_18	838503
17_17	18_1	12231.1
17_17	18_2	229195
17_17	18_3	234865
17_17	18_4	77244.5
17_17	18_5	370310
17_17	18_6	171360
17_17	18_7	39765.1
17_17	18_8	503525
17_17	18_9	527882
17_17	18_10	380131
17_17	18_11	203010
17_17	18_12	1.09459e+06
17_17	18_13	264036
17_17	18_14	31072.2
17_17	18_15	365148
17_17	18_16	79304.1
17_17	18_17	893848
17_17	18_18	503513
18_1	19_1	60705.1
18_1	19_2	24850.8
18_1	19_3	19203.4
18_1	19_4	28591.6
18_1	19_5	16398.2
18_1	19_6	19579
18_1	19_7	35274.7
18_1	19_8	17836.2
18_1	19_9	8545.64
18_1	19_10	14687.2
18_1	19_11	16995.2
18_1	19_12	12511.3
18_1	19_13	32024.1
18_1	19_14	18608.6
18_1	19_15	19030.2
18_1	19_16	29337.9
18_1	19_17	403631
18_1	19_18	13339.5
18_1	19_19	8556.52
18_2	19_1	113772
18_2	19_2	820242
18_2	19_3	205425
18_2	19_4	63832.1
18_2	19_5	453146
18_2	19_6	223336
18_2	19_7	39971.1
18_2	19_8	306033
18_2	19_9	165336
18_2	19_10	272430
18_2	19_11	172726
18_2	19_12	137216
18_2	19_13	310026
18_2	19_14	257937
18_2	19_15	39570.7
18_2	19_16	259768
18_2	19_17	19045
18_2	19_18	165372
18_2	19_19	283179
18_3	19_1	107417
18_3	19_2	175989
18_3	19_3	157707
18_3	19_4	96958.8
18_3	19_5	660039
18_3	19_6	192205
18_3	19_7	53531.3
18_3	19_8	245289
18_3	19_9	356674
18_3	19_10	129492
18_3	19_11	130145
18_3	19_12	884846
18_3	19_13	162765
18_3	19_14	212763
18_3	19_15	40565.2
18_3	19_16	62995.6
18_3	19_17	12010.7
18_3	19_18	320463
18_3	19_19	160806
18_4	19_1	513297
18_4	19_2	82372.6
18_4	19_3	92886.2
18_4	19_4	1.814e+06
18_4	19_5	77568.7
18_4	19_6	69970.6
[truncated: 69,979 more rows]

## Sheet: Fig2a and SuppFig1 - nodes
node name	label
2_1	RBC
2_2	Platelet
3_1	RBC
3_2	Platelet
3_3	Platelet
4_1	T cell
4_2	Platelet
4_3	Platelet
4_4	RBC
5_1	T cell
5_2	RBC
5_3	Platelet
5_4	Platelet
5_5	Platelet
6_1	CD14..Monocyte
6_2	Platelet
6_3	RBC
6_4	Platelet
6_5	Platelet
6_6	T cell
7_1	RBC
7_2	Platelet
7_3	Platelet
7_4	Platelet
7_5	Platelet
7_6	T cell
7_7	CD14..Monocyte
8_1	RBC
8_2	T cell
8_3	WBC (high ribosomal count)
8_4	Platelet
8_5	Platelet
8_6	Platelet
8_7	CD14..Monocyte
8_8	Platelet
9_1	RBC
9_2	CD14..Monocyte
9_3	Platelet
9_4	WBC (high ribosomal count)
9_5	Platelet
9_6	Platelet
9_7	Platelet
9_8	T cell
9_9	Platelet
10_1	Platelet
10_2	CD14..Monocyte
10_3	Platelet
10_4	WBC (high ribosomal count)
10_5	Platelet
10_6	Platelet
10_7	Platelet
10_8	T cell
10_9	RBC
10_10	Platelet
11_1	Platelet
11_2	CD14..Monocyte
11_3	Platelet
11_4	WBC (high ribosomal count)
11_5	Platelet
11_6	Platelet
11_7	Platelet
11_8	Platelet
11_9	T cell
11_10	RBC
11_11	Platelet
12_1	WBC (high ribosomal count)
12_2	Platelet
12_3	T cell
12_4	Platelet
12_5	Platelet
12_6	Platelet
12_7	Platelet
12_8	Platelet
12_9	Platelet
12_10	Platelet
12_11	RBC
12_12	CD14..Monocyte
13_1	Platelet
13_2	RBC
13_3	T cell
13_4	Platelet
13_5	Platelet
13_6	Platelet
13_7	Platelet
13_8	Platelet
13_9	Platelet
13_10	WBC (high ribosomal count)
13_11	Platelet
13_12	CD14..Monocyte
13_13	Platelet
14_1	Platelet
14_2	RBC
14_3	WBC (high ribosomal count)
14_4	Platelet
14_5	Platelet
14_6	Platelet
14_7	Platelet
14_8	Platelet
14_9	Platelet
14_10	Platelet
14_11	T cell
14_12	Platelet
14_13	CD14..Monocyte
14_14	Platelet
15_1	Platelet
15_2	RBC
15_3	T cell
15_4	Platelet
15_5	Platelet
15_6	WBC (high ribosomal count)
15_7	Platelet
15_8	Platelet
15_9	Platelet
15_10	Platelet
15_11	Platelet
15_12	T cell
15_13	Platelet
15_14	CD14..Monocyte
15_15	Platelet
16_1	Platelet
16_2	RBC
16_3	CD14..Monocyte
16_4	Platelet
16_5	Platelet
16_6	WBC (high ribosomal count)
16_7	Platelet
16_8	Platelet
16_9	Platelet
16_10	Platelet
16_11	Platelet
16_12	Platelet
16_13	T cell
16_14	Platelet
16_15	T cell
16_16	Platelet
17_1	RBC
17_2	Platelet
17_3	T cell
17_4	Platelet
17_5	Platelet
17_6	Platelet
17_7	Platelet
17_8	Platelet
17_9	T cell
17_10	Platelet
17_11	Platelet
17_12	Platelet
17_13	WBC (high ribosomal count)
17_14	CD14..Monocyte
17_15	T cell
17_16	Platelet
17_17	Platelet
18_1	RBC
18_2	Platelet
18_3	Platelet
18_4	T cell
18_5	Platelet
18_6	Platelet
18_7	WBC (high ribosomal count)
18_8	Platelet
18_9	Platelet
18_10	Platelet
18_11	Platelet
18_12	Platelet
18_13	Platelet
18_14	T cell
18_15	Platelet
18_16	CD14..Monocyte
18_17	Platelet
18_18	Platelet
19_1	WBC (high ribosomal count)
19_2	Platelet
19_3	Platelet
19_4	T cell
19_5	Platelet
19_6	Platelet
19_7	CD14..Monocyte
19_8	Platelet
19_9	Platelet
19_10	Platelet
19_11	Platelet
19_12	Platelet
19_13	Platelet
19_14	Platelet
19_15	T cell
19_16	Platelet
19_17	RBC
19_18	Platelet
19_19	Platelet
20_1	T cell
20_2	Platelet
20_3	Platelet
20_4	T cell
20_5	Platelet
20_6	RBC
20_7	Platelet
20_8	WBC (high ribosomal count)
20_9	Platelet
20_10	Platelet
20_11	Platelet
20_12	Platelet
20_13	Platelet
20_14	Platelet
20_15	T cell
20_16	Platelet
20_17	Platelet
20_18	CD14..Monocyte
20_19	Platelet
20_20	Platelet
21_1	T cell
21_2	Platelet
21_3	Platelet
21_4	NK.cell
21_5	Platelet
21_6	CD14..Monocyte
21_7	Platelet
21_8	RBC
21_9	Platelet
21_10	Platelet
21_11	Platelet
21_12	Platelet
21_13	Platelet
21_14	Platelet
21_15	Platelet
21_16	Platelet
21_17	T cell
21_18	Platelet
21_19	WBC (high ribosomal count)
21_20	Platelet
21_21	Platelet
22_1	T cell
22_2	Platelet
22_3	WBC (high ribosomal count)
22_4	Platelet
22_5	Platelet
22_6	Platelet
22_7	Platelet
22_8	CD14..Monocyte
22_9	Platelet
22_10	Platelet
22_11	Platelet
22_12	Platelet
22_13	Platelet
22_14	Platelet
22_15	Platelet
22_16	Platelet
22_17	T cell
22_18	Platelet
22_19	Platelet
22_20	RBC
22_21	Platelet
22_22	Platelet
23_1	WBC (high ribosomal count)
23_2	Platelet
23_3	RBC
23_4	Platelet
23_5	T cell
23_6	Platelet
23_7	T cell
23_8	Platelet
23_9	Platelet
23_10	Platelet
23_11	Platelet
23_12	Platelet
23_13	Platelet
23_14	Platelet
23_15	Platelet
23_16	Platelet
23_17	Platelet
23_18	T cell
23_19	Platelet
23_20	Platelet
23_21	Platelet
23_22	CD14..Monocyte
23_23	Platelet
24_1	T cell
24_2	Platelet
24_3	Platelet
24_4	Platelet
24_5	T cell
24_6	Platelet
24_7	RBC
24_8	Platelet
24_9	CD14..Monocyte
24_10	Platelet
24_11	Platelet
24_12	Platelet
24_13	Platelet
24_14	Platelet
24_15	Platelet
24_16	Platelet
24_17	Platelet
24_18	T cell
24_19	T cell
24_20	Platelet
24_21	WBC (high ribosomal count)
24_22	Platelet
24_23	T cell
24_24	Platelet
25_1	T cell
25_2	Platelet
25_3	Platelet
25_4	Platelet
25_5	T cell
25_6	Platelet
25_7	RBC
25_8	Platelet
25_9	CD14..Monocyte
25_10	Platelet
25_11	Platelet
25_12	Platelet
25_13	Platelet
25_14	Platelet
25_15	Platelet
25_16	Platelet
25_17	Platelet
25_18	Platelet
25_19	T cell
25_20	T cell
25_21	Platelet
25_22	WBC (high ribosomal count)
25_23	Platelet
25_24	Platelet
25_25	Platelet
26_1	WBC (high ribosomal count)
26_2	Platelet
26_3	RBC
26_4	Platelet
26_5	T cell
26_6	Platelet
26_7	Platelet
26_8	Platelet
26_9	Platelet
26_10	Platelet
26_11	Platelet
26_12	Platelet
26_13	Platelet
26_14	Platelet
26_15	Platelet
26_16	Platelet
26_17	Platelet
26_18	Platelet
26_19	Platelet
26_20	T cell
26_21	CD14..Monocyte
26_22	Platelet
26_23	T cell
26_24	Platelet
26_25	Platelet
26_26	Platelet
27_1	T cell
27_2	Platelet
27_3	RBC
27_4	Platelet
27_5	T cell
27_6	Platelet
27_7	Platelet
27_8	Platelet
27_9	Platelet
27_10	CD14..Monocyte
27_11	Platelet
27_12	WBC (high ribosomal count)
27_13	Platelet
27_14	Platelet
27_15	Platelet
27_16	Platelet
27_17	Platelet
27_18	Platelet
27_19	Platelet
27_20	Platelet
27_21	T cell
27_22	Platelet
27_23	Platelet
27_24	T cell
27_25	Platelet
27_26	Platelet
27_27	Platelet
28_1	T cell
28_2	Platelet
28_3	RBC
28_4	Platelet
28_5	T cell
28_6	Platelet
28_7	Platelet
28_8	CD16..Monocyte
28_9	CD16..Monocyte
28_10	WBC (high ribosomal count)
28_11	Platelet
28_12	Platelet
28_13	Platelet
28_14	Platelet
28_15	Platelet
28_16	Platelet
28_17	Platelet
28_18	Platelet
28_19	Platelet
28_20	Platelet
28_21	T cell
28_22	T cell
28_23	Platelet
28_24	Platelet
28_25	Neutrophil
28_26	Platelet
28_27	Platelet
28_28	Platelet
29_1	T cell
29_2	Platelet
29_3	T cell
29_4	Platelet
29_5	Platelet
29_6	NK.cell
29_7	Platelet
29_8	RBC
29_9	Platelet
29_10	WBC (high ribosomal count)
29_11	Platelet
29_12	Platelet
29_13	B.cell
29_14	Platelet
29_15	Platelet
29_16	Platelet
29_17	Platelet
29_18	Platelet
29_19	Platelet
29_20	Platelet
29_21	Platelet
29_22	T cell
29_23	B.cell
29_24	Platelet
29_25	Platelet
29_26	CD14..Monocyte
29_27	Platelet
29_28	Platelet
29_29	Platelet
30_1	T cell
30_2	Platelet
30_3	Platelet
30_4	B.cell
30_5	Platelet
30_6	NK.cell
30_7	Platelet
30_8	Platelet
30_9	RBC
30_10	CD16..Monocyte
30_11	WBC (high ribosomal count)
30_12	Platelet
30_13	Platelet
30_14	Platelet
30_15	T cell
30_16	Platelet
30_17	Platelet
30_18	Platelet
30_19	Platelet
30_20	Platelet
30_21	Platelet
30_22	Platelet
30_23	T cell
30_24	Platelet
30_25	Platelet
30_26	Platelet
30_27	CD14..Monocyte
30_28	Platelet
30_29	Platelet
30_30	Platelet
31_1	T cell
31_2	Platelet
31_3	Platelet
31_4	CD16..Monocyte
31_5	Platelet
31_6	T cell
31_7	Platelet
31_8	Platelet
31_9	T cell
31_10	Platelet
31_11	WBC (high ribosomal count)
31_12	Platelet
31_13	Platelet
31_14	Platelet
31_15	Platelet
31_16	Platelet
31_17	Platelet
31_18	Platelet
31_19	Platelet
31_20	Platelet
31_21	Platelet
31_22	Platelet
31_23	Platelet
31_24	T cell
31_25	Neutrophil
31_26	Platelet
31_27	Platelet
31_28	RBC
31_29	Platelet
31_30	Platelet
31_31	Platelet
32_1	T cell
32_2	Platelet
32_3	Platelet
32_4	Platelet
32_5	Platelet
32_6	CD14..Monocyte
32_7	Platelet
32_8	Platelet
32_9	RBC
32_10	Platelet
32_11	WBC (high ribosomal count)
32_12	Platelet
32_13	Platelet
32_14	Platelet
32_15	Platelet
32_16	Platelet
32_17	Platelet
32_18	Platelet
32_19	Platelet
32_20	T cell
32_21	Platelet
32_22	Platelet
32_23	Platelet
32_24	T cell
32_25	Platelet
32_26	T cell
32_27	Platelet
32_28	NK.cell
32_29	Platelet
32_30	Platelet
32_31	Platelet
32_32	Platelet
33_1	WBC (high ribosomal count)
33_2	Platelet
33_3	Platelet
33_4	RBC
33_5	CD16..Monocyte
33_6	NK.cell
33_7	Platelet
33_8	Platelet
33_9	T cell
33_10	Platelet
33_11	CD16..Monocyte
33_12	CD14..Monocyte
33_13	Platelet
33_14	Platelet
33_15	Platelet
33_16	Platelet
33_17	Platelet
33_18	Platelet
33_19	Platelet
33_20	Platelet
33_21	Platelet
33_22	Platelet
33_23	Platelet
33_24	Platelet
33_25	T cell
33_26	T cell
33_27	Platelet
33_28	Platelet
33_29	T cell
33_30	Platelet
33_31	Platelet
33_32	Platelet
33_33	Platelet
34_1	NK.cell
34_2	Platelet
34_3	Platelet
34_4	RBC
34_5	T cell
34_6	B.cell
34_7	Platelet
34_8	Platelet
34_9	Platelet
34_10	Neutrophil
34_11	CD16..Monocyte
34_12	WBC (high ribosomal count)
34_13	Platelet
34_14	Platelet
34_15	WBC (high ribosomal count)
34_16	Platelet
34_17	T cell
34_18	Platelet
34_19	Platelet
34_20	Platelet
34_21	T cell
34_22	Platelet
34_23	Platelet
34_24	Platelet
34_25	Platelet
34_26	Platelet
34_27	T cell
34_28	Platelet
34_29	Platelet
34_30	T cell
34_31	Platelet
34_32	CD14..Monocyte
34_33	Platelet
34_34	Platelet
35_1	WBC (high ribosomal count)
35_2	Platelet
35_3	Platelet
35_4	Platelet
35_5	Platelet
35_6	Platelet
35_7	CD14..Monocyte
35_8	Platelet
35_9	Platelet
35_10	Neutrophil
35_11	Platelet
35_12	WBC (high ribosomal count)
35_13	RBC
35_14	Platelet
35_15	Platelet
35_16	Platelet
35_17	Platelet
35_18	Platelet
35_19	Platelet
35_20	Platelet
35_21	Platelet
35_22	Platelet
35_23	Platelet
35_24	Platelet
35_25	CD16..Monocyte
35_26	NK.cell
35_27	T cell
35_28	Platelet
35_29	Platelet
35_30	Platelet
35_31	T cell
35_32	Platelet
35_33	T cell
35_34	T cell
35_35	Platelet
36_1	Platelet
36_2	Platelet
36_3	Platelet
36_4	Platelet
36_5	Platelet
36_6	Platelet
36_7	T cell
36_8	Platelet
36_9	Platelet
36_10	RBC
36_11	Platelet
36_12	Platelet
36_13	WBC (high ribosomal count)
36_14	Platelet
36_15	Platelet
36_16	CD16..Monocyte
36_17	Platelet
36_18	T cell
36_19	Platelet
36_20	Platelet
36_21	Platelet
36_22	Platelet
36_23	Platelet
36_24	Platelet
36_25	Platelet
36_26	CD16..Monocyte
36_27	T cell
36_28	Platelet
36_29	T cell
36_30	Platelet
36_31	Platelet
36_32	CD14..Monocyte
36_33	Platelet
36_34	Platelet
36_35	NK.cell
36_36	Platelet
37_1	RBC
37_2	Platelet
37_3	Platelet
37_4	Platelet
37_5	T cell
37_6	Platelet
37_7	NK.cell
37_8	Platelet
37_9	Platelet
37_10	T cell
37_11	Platelet
37_12	CD16..Monocyte
37_13	Platelet
37_14	WBC (high ribosomal count)
37_15	Platelet
37_16	Platelet
37_17	Platelet
37_18	Platelet
37_19	Platelet
37_20	Platelet
37_21	Platelet
37_22	Platelet
37_23	Platelet
37_24	Platelet
37_25	Platelet
37_26	Platelet
37_27	Platelet
37_28	T cell
37_29	NK.cell
37_30	Neutrophil
37_31	Platelet
37_32	Platelet
37_33	CD14..Monocyte
37_34	Platelet
37_35	Platelet
37_36	T cell
37_37	Platelet
38_1	WBC (high ribosomal count)
38_2	Platelet
38_3	Platelet
38_4	Platelet
38_5	B.cell
38_6	Platelet
38_7	T cell
38_8	Platelet
38_9	Platelet
38_10	Platelet
38_11	T cell
38_12	Platelet
38_13	WBC (high ribosomal count)
38_14	CD14..Monocyte
38_15	Platelet
38_16	Platelet
38_17	RBC
38_18	Platelet
38_19	Platelet
38_20	Platelet
38_21	Platelet
38_22	Platelet
38_23	Platelet
38_24	Platelet
38_25	Platelet
38_26	Platelet
38_27	CD16..Monocyte
38_28	NK.cell
38_29	Platelet
38_30	T cell
38_31	Platelet
38_32	Platelet
38_33	Platelet
38_34	Neutrophil
38_35	Platelet
38_36	Platelet
38_37	T cell
38_38	Platelet
39_1	WBC (high ribosomal count)
39_2	Platelet
39_3	Platelet
39_4	CD14..Monocyte
39_5	Platelet
39_6	Platelet
39_7	T cell
39_8	Platelet
39_9	Platelet
39_10	Platelet
39_11	T cell
39_12	CD16..Monocyte
39_13	Platelet
39_14	Neutrophil
39_15	Platelet
39_16	Platelet
39_17	WBC (high ribosomal count)
39_18	Platelet
39_19	Platelet
39_20	Platelet
39_21	Platelet
39_22	Platelet
39_23	Platelet
39_24	NK.cell
39_25	Platelet
39_26	Platelet
39_27	Platelet
39_28	Platelet
39_29	T cell
39_30	Platelet
39_31	Platelet
39_32	Platelet
39_33	Platelet
39_34	T cell
39_35	RBC
39_36	Platelet
39_37	Platelet
39_38	T cell
39_39	Platelet
40_1	RBC
40_2	Platelet
40_3	Platelet
40_4	Platelet
40_5	Platelet
40_6	Platelet
40_7	Platelet
40_8	NK.cell
40_9	Platelet
40_10	Platelet
40_11	T cell
40_12	Platelet
40_13	CD16..Monocyte
40_14	Platelet
40_15	CD14..Monocyte
40_16	Platelet
40_17	Platelet
40_18	WBC (high ribosomal count)
40_19	Platelet
40_20	T cell
40_21	Platelet
40_22	Platelet
40_23	Platelet
40_24	Platelet
40_25	T cell
40_26	Platelet
40_27	Platelet
40_28	Platelet
40_29	Platelet
40_30	T cell
40_31	Platelet
40_32	Platelet
40_33	Platelet
40_34	Platelet
40_35	WBC (high ribosomal count)
40_36	Neutrophil
40_37	Platelet
40_38	Platelet
40_39	T cell
40_40	Platelet
41_1	RBC
41_2	Platelet
41_3	Platelet
41_4	Platelet
41_5	Platelet
41_6	Platelet
41_7	Platelet
41_8	T cell
41_9	Platelet
41_10	Platelet
41_11	Platelet
41_12	T cell
41_13	Platelet
41_14	CD16..Monocyte
41_15	CD14..Monocyte
41_16	Platelet
41_17	Platelet
41_18	WBC (high ribosomal count)
41_19	Platelet
41_20	Platelet
41_21	Platelet
41_22	Platelet
41_23	Platelet
41_24	Platelet
41_25	T cell
41_26	Platelet
41_27	Platelet
41_28	Platelet
41_29	Platelet
41_30	Platelet
41_31	T cell
41_32	B.cell
41_33	T cell
41_34	Platelet
41_35	Platelet
41_36	T cell
41_37	Platelet
41_38	Platelet
41_39	Platelet
41_40	NK.cell
41_41	Platelet
42_1	RBC
42_2	Platelet
42_3	Platelet
42_4	Platelet
42_5	Platelet
42_6	Platelet
42_7	Platelet
42_8	T cell
42_9	Platelet
42_10	Platelet
42_11	Platelet
42_12	Neutrophil
42_13	Platelet
42_14	Platelet
42_15	WBC (high ribosomal count)
42_16	Platelet
42_17	Platelet
42_18	Platelet
42_19	Platelet
42_20	Platelet
42_21	Platelet
42_22	Platelet
42_23	T cell
42_24	Platelet
42_25	Platelet
42_26	T cell
42_27	Platelet
42_28	Platelet
42_29	Platelet
42_30	CD16..Monocyte
42_31	CD14..Monocyte
42_32	Platelet
42_33	NK.cell
42_34	T cell
42_35	Platelet
42_36	Platelet
42_37	T cell
42_38	Platelet
42_39	Platelet
42_40	Platelet
42_41	WBC (high ribosomal count)
42_42	Platelet
43_1	RBC
43_2	T cell
43_3	Platelet
43_4	T cell
43_5	Platelet
43_6	Platelet
43_7	Platelet
43_8	CD14..Monocyte
43_9	Platelet
43_10	Platelet
43_11	Platelet
43_12	Neutrophil
43_13	Platelet
43_14	CD16..Monocyte
43_15	NK.cell
43_16	WBC (high ribosomal count)
43_17	Platelet
43_18	Platelet
43_19	WBC (high ribosomal count)
43_20	Platelet
43_21	Platelet
43_22	Platelet
43_23	Platelet
43_24	Platelet
43_25	Platelet
43_26	Platelet
43_27	Platelet
43_28	Platelet
43_29	Platelet
43_30	Platelet
43_31	Platelet
43_32	T cell
43_33	Platelet
43_34	B.cell
43_35	Platelet
43_36	Platelet
43_37	Platelet
43_38	T cell
43_39	Platelet
43_40	Platelet
43_41	Platelet
43_42	T cell
43_43	Platelet
44_1	Platelet
44_2	T cell
44_3	Platelet
44_4	Platelet
44_5	RBC
44_6	T cell
44_7	Platelet
44_8	T cell
44_9	T cell
44_10	Platelet
44_11	Platelet
44_12	Platelet
44_13	Platelet
44_14	Platelet
44_15	WBC (high ribosomal count)
44_16	WBC (high ribosomal count)
44_17	Platelet
44_18	Platelet
44_19	Platelet
44_20	Platelet
44_21	Platelet
44_22	B.cell
44_23	Platelet
44_24	Neutrophil
44_25	Platelet
44_26	Platelet
44_27	T cell
44_28	Platelet
44_29	Platelet
44_30	Platelet
44_31	CD16..Monocyte
44_32	Platelet
44_33	T cell
44_34	Platelet
44_35	Platelet
44_36	CD16..Monocyte
44_37	Platelet
44_38	Platelet
44_39	CD14..Monocyte
44_40	Platelet
44_41	Platelet
44_42	Platelet
44_43	NK.cell
44_44	Platelet
45_1	Platelet
45_2	T cell
45_3	Platelet
45_4	Platelet
45_5	RBC
45_6	T cell
45_7	Platelet
45_8	B.cell
45_9	NK.cell
45_10	Platelet
45_11	Platelet
45_12	Platelet
45_13	Neutrophil
45_14	Platelet
45_15	Platelet
45_16	WBC (high ribosomal count)
45_17	Platelet
45_18	Platelet
45_19	Platelet
45_20	WBC (high ribosomal count)
45_21	Platelet
45_22	T cell
45_23	Platelet
45_24	Platelet
45_25	CD16..Monocyte
45_26	Platelet
45_27	Platelet
45_28	NK.cell
45_29	Platelet
45_30	Platelet
45_31	Platelet
45_32	Platelet
45_33	Platelet
45_34	T cell
45_35	B.cell
45_36	Platelet
45_37	Platelet
45_38	Platelet
45_39	Platelet
45_40	CD14..Monocyte
45_41	Platelet
45_42	Platelet
45_43	Platelet
45_44	T cell
45_45	Platelet
46_1	Platelet
46_2	Platelet
46_3	Platelet
46_4	Platelet
46_5	RBC
46_6	Platelet
46_7	Platelet
46_8	B.cell
46_9	T cell
46_10	Platelet
46_11	Platelet
46_12	Platelet
46_13	Neutrophil
46_14	Platelet
46_15	CD16..Monocyte
46_16	CD14..Monocyte
46_17	WBC (high ribosomal count)
46_18	Platelet
46_19	Platelet
46_20	WBC (high ribosomal count)
46_21	Platelet
46_22	Platelet
46_23	T cell
46_24	Platelet
46_25	Platelet
46_26	Platelet
46_27	Platelet
46_28	T cell
46_29	Platelet
46_30	Platelet
46_31	Platelet
46_32	Platelet
46_33	Platelet
46_34	T cell
46_35	Platelet
46_36	T cell
46_37	CD16..Monocyte
46_38	Platelet
46_39	Platelet
46_40	Platelet
46_41	NK.cell
46_42	Platelet
46_43	T cell
46_44	Platelet
46_45	T cell
46_46	Platelet
47_1	Platelet
47_2	Platelet
47_3	Platelet
47_4	T cell
47_5	Platelet
47_6	Platelet
47_7	Platelet
47_8	Platelet
47_9	T cell
47_10	Platelet
47_11	Platelet
47_12	Platelet
47_13	Platelet
47_14	Platelet
47_15	CD16..Monocyte
47_16	WBC (high ribosomal count)
47_17	WBC (high ribosomal count)
47_18	Platelet
47_19	Platelet
47_20	Platelet
47_21	RBC
47_22	Platelet
47_23	Platelet
47_24	Platelet
47_25	Platelet
47_26	B.cell
47_27	Platelet
47_28	Platelet
47_29	T cell
47_30	Platelet
47_31	NK.cell
47_32	Platelet
47_33	Platelet
47_34	Platelet
47_35	T cell
47_36	Platelet
47_37	B.cell
47_38	Platelet
47_39	Platelet
47_40	Platelet
47_41	T cell
47_42	Neutrophil
47_43	Platelet
47_44	T cell
47_45	Platelet
47_46	CD14..Monocyte
47_47	Platelet
48_1	Platelet
48_2	T cell
48_3	Platelet
48_4	T cell
48_5	Platelet
48_6	Platelet
48_7	Platelet
48_8	Platelet
48_9	T cell
48_10	Platelet
48_11	Platelet
48_12	Platelet
48_13	Platelet
48_14	Platelet
48_15	Platelet
48_16	Platelet
48_17	WBC (high ribosomal count)
48_18	RBC
48_19	Platelet
48_20	Platelet
48_21	WBC (high ribosomal count)
48_22	Platelet
48_23	Platelet
48_24	B.cell
48_25	Platelet
48_26	Platelet
48_27	Platelet
48_28	Platelet
48_29	Platelet
48_30	Platelet
48_31	Platelet
48_32	Platelet
48_33	Platelet
48_34	CD16..Monocyte
48_35	Platelet
48_36	T cell
48_37	Platelet
48_38	Platelet
48_39	CD16..Monocyte
48_40	Platelet
48_41	Platelet
48_42	T cell
48_43	Neutrophil
48_44	Platelet
48_45	NK.cell
48_46	Platelet
48_47	CD14..Monocyte
48_48	Platelet
49_1	Platelet
49_2	T cell
49_3	Platelet
49_4	Platelet
49_5	Platelet
49_6	Platelet
49_7	Platelet
49_8	Platelet
49_9	T cell
49_10	Platelet
49_11	Platelet
49_12	Platelet
49_13	Platelet
49_14	RBC
49_15	Platelet
49_16	Platelet
49_17	CD14..Monocyte
49_18	WBC (high ribosomal count)
49_19	Platelet
49_20	Platelet
49_21	WBC (high ribosomal count)
49_22	Platelet
49_23	Platelet
49_24	T cell
49_25	Platelet
49_26	Platelet
49_27	Platelet
49_28	Platelet
49_29	Platelet
49_30	B.cell
49_31	Platelet
49_32	Platelet
49_33	Platelet
49_34	Platelet
49_35	CD16..Monocyte
49_36	Platelet
49_37	T cell
49_38	NK.cell
49_39	Platelet
49_40	Platelet
49_41	Platelet
49_42	Platelet
49_43	T cell
49_44	Platelet
49_45	Platelet
49_46	NK.cell
49_47	Platelet
49_48	Neutrophil
49_49	Platelet
50_1	Platelet
50_2	T cell
50_3	Platelet
50_4	Platelet
50_5	Platelet
50_6	Platelet
50_7	WBC (high ribosomal count)
50_8	Platelet
50_9	T cell
50_10	NK.cell
50_11	Platelet
50_12	Platelet
50_13	Platelet
50_14	RBC
50_15	Platelet
50_16	Platelet
50_17	WBC (high ribosomal count)
50_18	CD14..Monocyte
50_19	Platelet
50_20	Platelet
50_21	Platelet
50_22	Platelet
50_23	Platelet
50_24	Platelet
50_25	B.cell
50_26	Platelet
50_27	Platelet
50_28	Platelet
50_29	Platelet
50_30	Platelet
50_31	T cell
50_32	Platelet
50_33	T cell
50_34	Platelet
50_35	Platelet
50_36	Platelet
50_37	T cell
50_38	Platelet
50_39	T cell
50_40	Platelet
50_41	Platelet
50_42	Platelet
50_43	Platelet
50_44	T cell
50_45	Platelet
50_46	Platelet
50_47	T cell
50_48	Platelet
50_49	Neutrophil
50_50	Platelet
51_1	Platelet
51_2	T cell
51_3	Platelet
51_4	Platelet
51_5	Platelet
51_6	Platelet
51_7	B.cell
51_8	Platelet
51_9	B.cell
51_10	NK.cell
51_11	Platelet
51_12	Platelet
51_13	Platelet
51_14	Platelet
51_15	Platelet
51_16	Platelet
51_17	Platelet
51_18	WBC (high ribosomal count)
51_19	RBC
51_20	Platelet
51_21	Platelet
51_22	WBC (high ribosomal count)
51_23	Platelet
51_24	Platelet
51_25	T cell
51_26	Platelet
51_27	Platelet
51_28	Platelet
51_29	Platelet
51_30	Platelet
51_31	T cell
51_32	Platelet
51_33	Platelet
51_34	Platelet
51_35	Platelet
51_36	Platelet
51_37	Platelet
51_38	T cell
51_39	Platelet
51_40	T cell
51_41	T cell
51_42	Platelet
51_43	Platelet
51_44	T cell
51_45	CD14..Monocyte
51_46	Platelet
51_47	Platelet
51_48	T cell
51_49	Platelet
51_50	Neutrophil
51_51	Platelet
52_1	Platelet
52_2	T cell
52_3	Platelet
52_4	Platelet
52_5	Platelet
52_6	RBC
52_7	Platelet
52_8	Platelet
52_9	B.cell
52_10	NK.cell
52_11	Platelet
52_12	Platelet
52_13	Platelet
52_14	CD16..Monocyte
52_15	Platelet
52_16	Platelet
52_17	CD16..Monocyte
52_18	CD14..Monocyte
52_19	WBC (high ribosomal count)
52_20	Platelet
52_21	Platelet
52_22	Platelet
52_23	Platelet
52_24	Platelet
52_25	Platelet
52_26	B.cell
52_27	Platelet
52_28	Platelet
52_29	Platelet
52_30	Platelet
52_31	Platelet
52_32	WBC (high ribosomal count)
52_33	Platelet
52_34	Platelet
52_35	Platelet
52_36	Platelet
52_37	Platelet
52_38	Platelet
52_39	T cell
52_40	Platelet
52_41	T cell
52_42	Platelet
52_43	Platelet
52_44	Platelet
52_45	T cell
52_46	Neutrophil
52_47	Platelet
52_48	Platelet
52_49	Platelet
52_50	Platelet
52_51	T cell
52_52	Platelet
53_1	Platelet
53_2	T cell
53_3	Platelet
53_4	Platelet
53_5	Platelet
53_6	RBC
53_7	Platelet
53_8	Platelet
53_9	Platelet
53_10	T cell
53_11	Platelet
53_12	Platelet
53_13	Platelet
53_14	Platelet
53_15	Neutrophil
53_16	Platelet
53_17	Platelet
53_18	WBC (high ribosomal count)
53_19	Platelet
53_20	CD16..Monocyte
53_21	Platelet
53_22	Platelet
53_23	WBC (high ribosomal count)
53_24	Platelet
53_25	Platelet
53_26	T cell
53_27	Platelet
53_28	Platelet
53_29	B.cell
53_30	Platelet
53_31	Platelet
53_32	Platelet
53_33	Platelet
53_34	Platelet
53_35	Platelet
53_36	Platelet
53_37	Platelet
53_38	Platelet
53_39	T cell
53_40	Platelet
53_41	NK.cell
53_42	Platelet
53_43	T cell
53_44	Platelet
53_45	Platelet
53_46	T cell
53_47	CD14..Monocyte
53_48	Platelet
53_49	Platelet
53_50	Platelet
53_51	Platelet
53_52	T cell
53_53	Platelet
54_1	Platelet
54_2	T cell
54_3	Platelet
54_4	Platelet
54_5	NK.cell
54_6	Platelet
54_7	Platelet
54_8	Platelet
54_9	Platelet
54_10	T cell
54_11	Platelet
54_12	Platelet
54_13	Platelet
54_14	T cell
54_15	RBC
54_16	Platelet
54_17	Platelet
54_18	WBC (high ribosomal count)
54_19	T cell
54_20	CD14..Monocyte
54_21	Platelet
54_22	Platelet
54_23	Platelet
54_24	WBC (high ribosomal count)
54_25	Platelet
54_26	Platelet
54_27	Platelet
54_28	Platelet
54_29	Platelet
54_30	Neutrophil
54_31	Platelet
54_32	Platelet
54_33	T cell
54_34	Platelet
54_35	Platelet
54_36	Platelet
54_37	Platelet
54_38	Platelet
54_39	CD16..Monocyte
54_40	T cell
54_41	Platelet
54_42	B.cell
54_43	Platelet
54_44	Platelet
54_45	Platelet
54_46	Platelet
54_47	CD16..Monocyte
54_48	CD14..Monocyte
54_49	Platelet
54_50	Platelet
54_51	Platelet
54_52	Platelet
54_53	T cell
54_54	Platelet
55_1	Platelet
55_2	T cell
55_3	Platelet
55_4	Platelet
55_5	Platelet
55_6	RBC
55_7	Platelet
55_8	Platelet
55_9	Platelet
55_10	T cell
55_11	Platelet
55_12	Platelet
55_13	Platelet
55_14	Platelet
55_15	T cell
55_16	Platelet
55_17	Platelet
55_18	CD16..Monocyte
55_19	CD14..Monocyte
55_20	WBC (high ribosomal count)
55_21	Platelet
55_22	Platelet
55_23	Platelet
55_24	WBC (high ribosomal count)
55_25	Platelet
55_26	Platelet
55_27	T cell
55_28	Platelet
55_29	Platelet
55_30	Platelet
55_31	Platelet
55_32	Platelet
55_33	Platelet
55_34	B.cell
55_35	Platelet
55_36	CD16..Monocyte
55_37	Platelet
55_38	Platelet
55_39	Platelet
55_40	Platelet
55_41	T cell
55_42	Platelet
55_43	NK.cell
55_44	Platelet
55_45	T cell
55_46	Platelet
55_47	Platelet
55_48	T cell
55_49	Neutrophil
55_50	Platelet
55_51	T cell
55_52	Platelet
55_53	Platelet
55_54	T cell
55_55	Platelet
56_1	Platelet
56_2	T cell
56_3	Platelet
56_4	Platelet
56_5	Platelet
56_6	Neutrophil
56_7	Platelet
56_8	Platelet
56_9	Platelet
56_10	T cell
56_11	CD14..Monocyte
56_12	Platelet
56_13	Platelet
56_14	Platelet
56_15	Platelet
56_16	T cell
56_17	Platelet
56_18	CD16..Monocyte
56_19	T cell
56_20	WBC (high ribosomal count)
56_21	RBC
56_22	Platelet
56_23	Platelet
56_24	WBC (high ribosomal count)
56_25	Platelet
56_26	Platelet
56_27	Platelet
56_28	Platelet
56_29	Platelet
56_30	Platelet
56_31	Platelet
56_32	Platelet
56_33	Platelet
56_34	B.cell
56_35	Platelet
56_36	Platelet
56_37	Platelet
56_38	Platelet
56_39	Platelet
56_40	Platelet
56_41	Platelet
56_42	T cell
56_43	Platelet
56_44	T cell
56_45	Platelet
56_46	Platelet
56_47	Platelet
56_48	Platelet
56_49	T cell
56_50	CD16..Monocyte
56_51	Platelet
56_52	NK.cell
56_53	Platelet
56_54	Platelet
56_55	T cell
56_56	Platelet
57_1	Platelet
57_2	T cell
57_3	Platelet
57_4	Platelet
57_5	Platelet
57_6	RBC
57_7	Platelet
57_8	WBC (high ribosomal count)
57_9	Platelet
57_10	T cell
57_11	T cell
57_12	Platelet
57_13	Platelet
57_14	Platelet
57_15	Platelet
57_16	Neutrophil
57_17	Platelet
57_18	Platelet
57_19	Platelet
57_20	Platelet
57_21	CD14..Monocyte
57_22	Platelet
57_23	Platelet
57_24	Platelet
57_25	WBC (high ribosomal count)
57_26	Platelet
57_27	Platelet
57_28	T cell
57_29	Platelet
57_30	Platelet
57_31	Platelet
57_32	Platelet
57_33	Platelet
57_34	Platelet
57_35	T cell
57_36	Platelet
57_37	Platelet
57_38	Platelet
57_39	Platelet
57_40	Platelet
57_41	CD16..Monocyte
57_42	NK.cell
57_43	Platelet
57_44	B.cell
57_45	T cell
57_46	CD16..Monocyte
57_47	Platelet
57_48	Platelet
57_49	Platelet
57_50	T cell
57_51	T cell
57_52	Platelet
57_53	T cell
57_54	Platelet
57_55	Platelet
57_56	NK.cell
57_57	Platelet
58_1	Platelet
58_2	T cell
58_3	Platelet
58_4	Platelet
58_5	Platelet
58_6	Platelet
58_7	Platelet
58_8	WBC (high ribosomal count)
58_9	Platelet
58_10	T cell
58_11	CD16..Monocyte
58_12	Platelet
58_13	Platelet
58_14	Platelet
58_15	Platelet
58_16	NK.cell
58_17	Platelet
58_18	Platelet
58_19	Platelet
58_20	CD14..Monocyte
58_21	Platelet
58_22	Platelet
58_23	Platelet
58_24	Platelet
58_25	WBC (high ribosomal count)
58_26	Platelet
58_27	Platelet
58_28	Platelet
58_29	Platelet
58_30	Platelet
58_31	Platelet
58_32	Platelet
58_33	Platelet
58_34	Platelet
58_35	Platelet
58_36	Platelet
58_37	Platelet
58_38	NK.cell
58_39	Platelet
58_40	CD16..Monocyte
58_41	Platelet
58_42	Platelet
58_43	T cell
58_44	Platelet
58_45	B.cell
58_46	Platelet
58_47	T cell
58_48	Platelet
58_49	Platelet
58_50	Platelet
58_51	T cell
58_52	RBC
58_53	Platelet
58_54	T cell
58_55	Platelet
58_56	T cell
58_57	Neutrophil
58_58	Platelet
59_1	Platelet
59_2	T cell
59_3	Platelet
59_4	Platelet
59_5	T cell
59_6	Platelet
59_7	Platelet
59_8	T cell
59_9	Platelet
59_10	Platelet
59_11	Neutrophil
59_12	Platelet
59_13	Platelet
59_14	Platelet
59_15	Platelet
59_16	Platelet
59_17	Platelet
59_18	Platelet
59_19	Platelet
59_20	T cell
59_21	Platelet
59_22	WBC (high ribosomal count)
59_23	Platelet
59_24	Platelet
59_25	Platelet
59_26	WBC (high ribosomal count)
59_27	Platelet
59_28	Platelet
59_29	T cell
59_30	Platelet
59_31	Platelet
59_32	T cell
59_33	Platelet
59_34	Platelet
59_35	Platelet
59_36	RBC
59_37	Platelet
59_38	Platelet
59_39	Platelet
59_40	Platelet
59_41	CD16..Monocyte
59_42	Platelet
59_43	Platelet
59_44	T cell
59_45	Platelet
59_46	NK.cell
59_47	B.cell
59_48	B.cell
59_49	Platelet
59_50	Platelet
59_51	Platelet
59_52	CD14..Monocyte
59_53	Platelet
59_54	Platelet
59_55	T cell
59_56	Platelet
59_57	T cell
59_58	CD14..Monocyte
59_59	Platelet
60_1	Platelet
60_2	T cell
60_3	Platelet
60_4	Platelet
60_5	T cell
60_6	Platelet
60_7	Platelet
60_8	T cell
60_9	Platelet
60_10	Platelet
60_11	NK.cell
60_12	Platelet
60_13	Platelet
60_14	CD16..Monocyte
60_15	Platelet
60_16	Platelet
60_17	RBC
60_18	Platelet
60_19	Platelet
60_20	Platelet
60_21	CD16..Monocyte
60_22	CD14..Monocyte
60_23	Platelet
60_24	Platelet
60_25	Platelet
60_26	WBC (high ribosomal count)
60_27	T cell
60_28	Platelet
60_29	T cell
60_30	Platelet
60_31	Platelet
60_32	Platelet
60_33	Platelet
60_34	Platelet
60_35	Platelet
60_36	Platelet
60_37	T cell
60_38	Platelet
60_39	Platelet
60_40	Platelet
60_41	Platelet
60_42	Platelet
60_43	Platelet
60_44	Plasmablast
60_45	T cell
60_46	Platelet
60_47	T cell
60_48	Platelet
60_49	Platelet
60_50	Platelet
60_51	Platelet
60_52	Platelet
60_53	Neutrophil
60_54	Platelet
60_55	Platelet
60_56	WBC (high ribosomal count)
60_57	Platelet
60_58	CD16..Monocyte
60_59	T cell
60_60	Platelet

## Sheet: Fig2a - annotation
Number of types	2		3			4				5					6						7							8								9									10
Type	1	2	1	2	3	1	2	3	4	1	2	3	4	5	1	2	3	4	5	6	1	2	3	4	5	6	7	1 [E]	2 [H]	3 [G]	4 [B]	5 [A]	6 [C]	7 [F]	8 [D]	1	2	3	4	5	6	7	8	9	1	2	3	4	5
B.cell	0.550331	0.792279	0.54947	0.79123	0.805831	0.651878	0.808933	0.79299	0.569459	0.654427	0.568551	0.801035	0.811997	0.794949	0.515924	0.805138	0.794689	0.799917	0.810734	0.681078	0.792256	0.842271	0.812558	0.801443	0.814998	0.672832	0.511229	0.83551	0.681553	0.558376	0.803578	0.821797	0.840782	0.539172	0.802955	0.83956	0.534888	0.811148	0.556776	0.806146	0.821531	0.846494	0.677447	0.821659	0.845853	0.535106	0.809794	0.570238	0.808561
CD14..Monocyte	0.506598	0.746969	0.50909	0.747349	0.762856	0.714655	0.766782	0.749303	0.492055	0.717874	0.490533	0.753773	0.765682	0.767165	0.416959	0.780292	0.755676	0.753721	0.7647	0.743482	0.751348	0.816459	0.795309	0.753821	0.767613	0.731838	0.421544	0.794483	0.746207	0.557719	0.754706	0.792085	0.792166	0.402595	0.777029	0.802076	0.401902	0.80468	0.561434	0.777687	0.772107	0.796016	0.735648	0.778373	0.803889	0.405028	0.789	0.564777	0.779525
CD16..Monocyte	0.510661	0.724497	0.515453	0.729779	0.735354	0.711348	0.739005	0.731878	0.495334	0.714217	0.495228	0.736535	0.73785	0.746393	0.420384	0.761353	0.749024	0.737647	0.735421	0.743247	0.741197	0.810506	0.783153	0.737012	0.733456	0.725333	0.438041	0.791147	0.745586	0.541786	0.723752	0.790348	0.76893	0.417761	0.75479	0.802111	0.421681	0.796532	0.550205	0.766721	0.73785	0.773355	0.729675	0.76449	0.794088	0.426618	0.768278	0.545932	0.766319
CD4..T.cell	0.532965	0.7661	0.534428	0.764515	0.783679	0.640547	0.787182	0.766135	0.550363	0.643369	0.549913	0.773512	0.789317	0.774403	0.489451	0.785368	0.781885	0.772411	0.787355	0.672692	0.782115	0.824916	0.795491	0.773697	0.792157	0.665219	0.486624	0.825054	0.674695	0.531351	0.777418	0.796539	0.822415	0.515356	0.782462	0.831047	0.512974	0.795359	0.531027	0.780676	0.798892	0.828125	0.668006	0.796626	0.826845	0.513164	0.794013	0.546095	0.783546
CD8..T.cell	0.523094	0.777354	0.523184	0.775449	0.794665	0.632139	0.798351	0.777134	0.540925	0.634601	0.539144	0.783961	0.79993	0.786774	0.482713	0.79757	0.778984	0.78267	0.799203	0.66512	0.780488	0.827966	0.805755	0.783777	0.805531	0.660398	0.473159	0.827798	0.667659	0.512411	0.790695	0.800119	0.833883	0.513604	0.7954	0.832414	0.509231	0.803243	0.508417	0.785235	0.81308	0.839425	0.664023	0.806356	0.833021	0.508315	0.806827	0.530149	0.787789
cDC	0.541911	0.760961	0.543797	0.759134	0.779414	0.711702	0.782757	0.760836	0.535671	0.714786	0.533991	0.765358	0.782333	0.777432	0.467353	0.791721	0.785962	0.764958	0.779362	0.743944	0.782488	0.831176	0.806232	0.76518	0.780909	0.734114	0.469453	0.817763	0.746288	0.583169	0.76567	0.798499	0.812934	0.462977	0.786725	0.825375	0.461534	0.809821	0.58622	0.780873	0.785146	0.81887	0.737749	0.789823	0.8248	0.463523	0.800011	0.594139	0.781791
HSPC	0.537202	0.739718	0.541241	0.737134	0.760524	0.626101	0.763187	0.738497	0.571136	0.63001	0.575154	0.749103	0.768644	0.74247	0.508853	0.751956	0.781836	0.748597	0.764504	0.653187	0.785167	0.796568	0.758393	0.750719	0.773114	0.645954	0.512678	0.817984	0.656197	0.575102	0.757667	0.77495	0.79411	0.522195	0.75069	0.823951	0.520598	0.757147	0.577911	0.759094	0.781521	0.801511	0.650165	0.776252	0.798974	0.522497	0.753513	0.584897	0.765392
Neutrophil	0.628855	0.834845	0.626113	0.826583	0.856879	0.756486	0.859231	0.828007	0.624279	0.759934	0.621395	0.83293	0.860881	0.839382	0.578727	0.84719	0.832697	0.831151	0.859481	0.77917	0.83163	0.870178	0.848733	0.831859	0.864213	0.775836	0.565586	0.839138	0.780121	0.721505	0.847897	0.841307	0.874244	0.552198	0.846554	0.840084	0.544056	0.846158	0.720808	0.839125	0.865003	0.87851	0.783314	0.849263	0.867975	0.542432	0.852335	0.73087	0.842638
NK.cell	0.534727	0.791375	0.53353	0.788773	0.809181	0.640061	0.812822	0.790637	0.551093	0.642095	0.548317	0.796714	0.813921	0.802396	0.505165	0.81247	0.780817	0.795275	0.814723	0.672843	0.783214	0.837071	0.819268	0.796228	0.821733	0.66986	0.492597	0.82809	0.676052	0.531692	0.806925	0.807869	0.847765	0.533526	0.810217	0.831164	0.527627	0.814598	0.527262	0.795691	0.82943	0.852893	0.673968	0.816781	0.843343	0.525872	0.821943	0.550783	0.799011
Other.T	0.51986	0.769009	0.520431	0.765855	0.789136	0.623308	0.792874	0.767255	0.541792	0.625654	0.539558	0.773151	0.793686	0.78211	0.479012	0.793912	0.782876	0.771671	0.791769	0.657611	0.785168	0.823195	0.802858	0.773113	0.79827	0.653926	0.468792	0.828711	0.660356	0.509708	0.780944	0.788461	0.830531	0.51099	0.791066	0.834022	0.506942	0.799326	0.506202	0.77182	0.80581	0.836806	0.657408	0.797192	0.828693	0.505367	0.804764	0.530702	0.774988
pDC	0.564132	0.769493	0.566282	0.769553	0.78416	0.67809	0.787208	0.770884	0.579219	0.680555	0.579625	0.777714	0.788978	0.778904	0.51825	0.790121	0.793928	0.777453	0.785995	0.704173	0.792567	0.826412	0.800784	0.778875	0.790495	0.695026	0.520715	0.834309	0.707651	0.58767	0.779593	0.806358	0.814499	0.527358	0.787041	0.840757	0.526993	0.803811	0.588297	0.790619	0.797508	0.819998	0.69832	0.799357	0.823144	0.528247	0.795147	0.59554	0.794411
Plasmablast	0.71971	0.880265	0.71825	0.881491	0.884754	0.782866	0.887439	0.882366	0.725085	0.784105	0.723025	0.885424	0.886846	0.888002	0.696311	0.891726	0.857113	0.884446	0.888395	0.801984	0.855183	0.903012	0.895735	0.886379	0.891794	0.797957	0.689222	0.9054	0.803434	0.67562	0.886329	0.892623	0.907356	0.727026	0.892497	0.906115	0.723175	0.89476	0.669221	0.882913	0.89867	0.910113	0.804617	0.896937	0.905726	0.722266	0.895206	0.681399	0.888028
Platelet	0.548795	0.463986	0.581825	0.459414	0.528712	0.656839	0.530515	0.46101	0.587924	0.669522	0.610751	0.483117	0.541861	0.502272	0.531212	0.514021	0.66628	0.485739	0.534605	0.685186	0.724944	0.525235	0.503947	0.501852	0.591427	0.67915	0.564016	0.736645	0.693071	0.565624	0.57246	0.493658	0.575197	0.553695	0.547308	0.7482	0.557702	0.518494	0.590421	0.490784	0.61791	0.596693	0.696801	0.56758	0.538553	0.567865	0.549928	0.601076	0.49735
RBC	0.472893	0.820568	0.4646	0.821701	0.825611	0.743794	0.830049	0.8328	0.433755	0.745519	0.431449	0.833766	0.825366	0.855585	0.657167	0.860438	0.492773	0.838389	0.867585	0.779439	0.477181	0.883433	0.864753	0.83581	0.872568	0.779103	0.67846	0.419469	0.781834	0.704593	0.862806	0.871328	0.87919	0.655267	0.857703	0.394982	0.651678	0.863414	0.702926	0.865216	0.872845	0.885052	0.779257	0.868181	0.880727	0.654237	0.863754	0.712897	0.865604
[truncated: 1,780 more columns]

## Sheet: SuppFig2
number of cell types	log-posterior
2	-15013058317
3	-14996256318
4	-14875462286
5	-14862391267
6	-14849713182
7	-14839803634
8	-14834148295
9	-14819597875
10	-14812596048
11	-14797600666
12	-14795189327
13	-14784042959
14	-14774888573
15	-14770460793
16	-14761985749
17	-14752421381
18	-14744524196
19	-14736913764
20	-14744235577
21	-14722197890
22	-14719310559
23	-14708700748
24	-14717076810
25	-14709544031
26	-14707450942
27	-14694510516
28	-14689843195
29	-14686924935
30	-14681412111
31	-14677742003
32	-14675738709
33	-14660789969
34	-14667656212
35	-14664985439
36	-14648777092
37	-14657097654
38	-14647677258
39	-14638501724
40	-14639733895
41	-14636195861
42	-14628714138
43	-14624413098
44	-14620673110
45	-14622504288
46	-14619907283
47	-14613322382
48	-14609691647
49	-14605191782
50	-14608158241
51	-14598137599
52	-14596185875
53	-14598855633
54	-14587381928
55	-14589698805
56	-14582727010
57	-14578848462
58	-14582442047
59	-14572955310
60	-14571409968

## Sheet: SuppFig4
sample name	proportion of non-platelets	institution	class
Vumc.GBM.306.TR1346	0.0666079	VUMC	GBM
Vumc.GBM.378.TR1347	0.0279703	VUMC	GBM
Vumc.GBM.402.TR1348	0.0044827	VUMC	GBM
Vumc.GBM.406.TR1349	0.000496254	VUMC	GBM
Vumc.GBM.408.TR1350	0.223841	VUMC	GBM
Vumc.GBM.417.TR1351	0.0150808	VUMC	GBM
Vumc.GBM.422.TR1352	0.0198013	VUMC	GBM
Vumc.GBM.436.TR1353	0.854737	VUMC	GBM
Vumc.GBM.438.TR1354	0.62901	VUMC	GBM
Vumc.GBM.439.TR1355	0.356935	VUMC	GBM
Vumc.GBM.440.TR1356	0.774257	VUMC	GBM
Vumc.GBM.443.TR1357	0.262886	VUMC	GBM
Vumc.GBM.445.TR1358	0.126535	VUMC	GBM
Vumc.GBM.454.TR1359	0.338298	VUMC	GBM
Vumc.GBM.456.TR1386	0.710412	VUMC	GBM
Vumc.GBM.468.TR1360	0.350486	VUMC	GBM
Vumc.GBM.471.TR1361	0.546308	VUMC	GBM
Vumc.GBM.475.TR1362	0.00272688	VUMC	GBM
Vumc.GBM.476.TR1363	0.308685	VUMC	GBM
Vumc.GBM.480.TR1364	0.546417	VUMC	GBM
Vumc.GBM.484.TR1387	0.934425	VUMC	GBM
Vumc.GBM.485.TR1365	0.179697	VUMC	GBM
Vumc.GBM.486.TR1366	0.614544	VUMC	GBM
Vumc.GBM.499.TR1388	0.0134844	VUMC	GBM
Vumc.GBM.505.TR1389	0.00598937	VUMC	GBM
Vumc.GBM.489.t0.TR1479	0.0301201	VUMC	GBM
Vumc.GBM.497t0.TR1481	0.0854001	VUMC	GBM
Vumc.GBM.493t0	0.442231	VUMC	GBM
Vumc.GBM.540t0.TR1485	0.394704	VUMC	GBM
Vumc.GBM.542t0.TR1486	0.795342	VUMC	GBM
Vumc.GBM.500tO.TR1582	0.144304	VUMC	GBM
Vumc.GBM.506t0.TR1483	0.0162379	VUMC	GBM
Vumc.GBM.508t0.TR1517	0.0147001	VUMC	GBM
Vumc.GBM.550t0.TR1519	0.0147169	VUMC	GBM
Vumc.GBM.518t0.TR1584	0.0069346	VUMC	GBM
Vumc.GBM.477t0	0.332141	VUMC	GBM
Vumc.GBM.517t0.TR1518	0.389225	VUMC	GBM
Vumc.GBM.491t0	0.220365	VUMC	GBM
Vumc.GBM.488t0.TR1514	0.0834027	VUMC	GBM
Vumc.GBM.504t0.TR1516	0.00717185	VUMC	GBM
Vumc.GBM.follow.up.VU423t0.TR1547	0.0183592	VUMC	GBM
Vumc.GBM.follow.up.VU472t0.TR1556	0.245363	VUMC	GBM
Vumc.GBM.follow.up.VU474t0.TR1569	0.283587	VUMC	GBM
Vumc.GBM.follow.up.VU501t0	0.217316	VUMC	GBM
Vumc.GBM.follow.up.VU502t0.TR1661	0.285888	VUMC	GBM
Vumc.GBM.follow.up.VU523t0.TR1650	0.725396	VUMC	GBM
Vumc.GBM.follow.up.VU527t0.TR1651	0.002559	VUMC	GBM
Vumc.GBM.follow.up.VU535t0.TR1660	0.0565314	VUMC	GBM
Vumc.GBM.follow.up.VU548t0.TR1652	0.0476607	VUMC	GBM
Vumc.GBM.follow.up.VU551t0.TR1653	0.00371443	VUMC	GBM
Vumc.GBM.follow.up.VU554t0.TR1658	0.0153762	VUMC	GBM
Vumc.GBM.follow.up.VU559t0.TR1659	0.00925703	VUMC	GBM
Radb.GBM.N14.01.TR2140	0.0581195	Radb	GBM
Radb.GBM.N14.10.TR2146	0.000997728	Radb	GBM
Radb.GBM.N15.02.TR2149	0.0223989	Radb	GBM
Radb.GBM.N14.03.TR2142	0.00362559	Radb	GBM
Maas.GBM.M00010.TR2118	0.312309	Maas	GBM
Maas.GBM.NICT.004G.TR2168	0.0782294	Maas	GBM
Maas.GBM.NICT.027G.TR2169	0.0183552	Maas	GBM
Maas.GBM.NICT.037G.TR2171	0.025765	Maas	GBM
Maas.GBM.NICT.040G.TR2172	0.0169759	Maas	GBM
Maas.GBM.M00004.TR2113	0.0852989	Maas	GBM
Maas.GBM.M00003.TR2115	0.039734	Maas	GBM
Maas.GBM.M00001.TR2112	0.50057	Maas	GBM
Maas.GBM.M00002.TR2114	0.214189	Maas	GBM
Maas.GBM.M00007.TR2116	0.504463	Maas	GBM
Maas.GBM.M00009.TR2117	0.774313	Maas	GBM
Maas.GBM.M00012.TR2120	0.0730557	Maas	GBM
Maas.GBM.M00015.TR2121	0.29085	Maas	GBM
Maas.GBM.NICT.035G.TR2170	0.076541	Maas	GBM
TR3819.GBM.VUMC	0.567671	VUMC	GBM
TR3675.GBM.VUMC	0.00877657	VUMC	GBM
TR3699.GBM.VUMC	0.0455252	VUMC	GBM
TR3703.GBM.VUMC	0.290247	VUMC	GBM
TR3717.GBM.VUMC	0.621245	VUMC	GBM
TR3723.GBM.VUMC	0.0285769	VUMC	GBM
TR3707.GBM.VUMC	0.498338	VUMC	GBM
TR3684.GBM.VUMC	0.594799	VUMC	GBM
TR3696.GBM.VUMC	0.0780288	VUMC	GBM
TR3681.GBM.VUMC	0.577837	VUMC	GBM
TR3770.GBM.VUMC	0.287822	VUMC	GBM
TR3726.GBM.VUMC	0.206286	VUMC	GBM
TR3687.GBM.VUMC	0.276311	VUMC	GBM
TR3712.GBM.VUMC	0.00873346	VUMC	GBM
TR3690.GBM.VUMC	0.237602	VUMC	GBM
TR3809.GBM.VUMC	0.0253864	VUMC	GBM
TR3815.GBM.VUMC	0.196303	VUMC	GBM
TR3677.GBM.VUMC	0.345688	VUMC	GBM
UMCU.HC.1.0197.TR824	0.0408341	UMCU	control
UMCU.HC.1.0198.TR820	0.0511715	UMCU	control
UMCU.HC.1.0199.TR825	0.252124	UMCU	control
UMCU.HC.1.0200.TR816	0.035776	UMCU	control
UMCU.HC.1.0201.TR821	0.0510149	UMCU	control
UMCU.HC.1.0202.TR812	0.0512444	UMCU	control
UMCU.HC.1.0203.TR814	0.0507238	UMCU	control
UMCU.HC.1.0204.TR813	0.623516	UMCU	control
UMCU.HC.1.0205.TR811	0.266908	UMCU	control
UMCU.HC.1.0206.TR815	0.202403	UMCU	control
UMCU.HC.1.0207.TR817	0.196655	UMCU	control
UMCU.HC.1.0208.TR822	0.123144	UMCU	control
UMCU.HC.1.0209.TR823	0.656835	UMCU	control
UMCU.HC.1.0210.TR819	0.937942	UMCU	control
UMCU.HC.1.0211.TR826	0.167487	UMCU	control
UMCU.HC.1.0212.TR818	0.0410374	UMCU	control
Vumc.HD.101.TR922	0.0148435	VUMC	control
Vumc.HD.103.TR923	0.428668	VUMC	control
Vumc.HD.108.TR924	0.46786	VUMC	control
Vumc.HD.127.TR925	0.66885	VUMC	control
Vumc.HD.130.TR926	0.370688	VUMC	control
Vumc.HD.142.TR927	0.00462813	VUMC	control
Vumc.HD.143.TR928	0.00750419	VUMC	control
Vumc.HD.144.TR929	0.00744341	VUMC	control
Vumc.HD.145.TR930	0.00588772	VUMC	control
Vumc.HD.149.TR932	0.0348233	VUMC	control
Vumc.HD.151.TR933	0.00776179	VUMC	control
Vumc.HD.155.TR934	0.294654	VUMC	control
Vumc.HD.156.TR935	0.569807	VUMC	control
Vumc.HD.56.TR884	0.0675117	VUMC	control
Vumc.HD.60.TR885	0.0305313	VUMC	control
Vumc.HD.63.TR886	0.0266674	VUMC	control
Vumc.HD.73.TR887	0.143997	VUMC	control
Vumc.HD.74.TR888	0.175844	VUMC	control
Vumc.HD.80.TR889	0.426244	VUMC	control
Vumc.HD.81.TR890	0.707107	VUMC	control
Vumc.HD.83.TR891	0.325554	VUMC	control
Vumc.HD.84.TR892	0.322226	VUMC	control
Vumc.HD.86.TR893	0.0222797	VUMC	control
Vumc.HD.87.TR894	0.0185325	VUMC	control
Vumc.HD.88.TR895	0.00688271	VUMC	control
Vumc.HD.89.TR896	0.0489405	VUMC	control
Vumc.HD.91.TR897	0.163921	VUMC	control
Vumc.HD.92.TR920	0.00961774	VUMC	control
Vumc.HD.98.TR921	0.646854	VUMC	control
AMC.HD.001.TR1139	0.152357	AMC	control
AMC.HD.002.TR1140	0.0538913	AMC	control
AMC.HD.003.TR1141	0.0781781	AMC	control
AMC.HD.004.TR1142	0.035103	AMC	control
AMC.HD.005.TR1143	0.118741	AMC	control
AMC.HD.006.TR1144	0.0261306	AMC	control
AMC.HD.007.TR1145	0.115539	AMC	control
AMC.HD.008.TR1146	0.0260428	AMC	control
AMC.HD.010.TR1147	0.0596087	AMC	control
Vumc.HD.100.TR1095	0.504789	VUMC	control
Vumc.HD.102.TR1096	0.219083	VUMC	control
Vumc.HD.104.TR1097	0.561579	VUMC	control
Vumc.HD.105.TR1098	0.606028	VUMC	control
Vumc.HD.106.TR1099	0.577322	VUMC	control
Vumc.HD.107.TR1100	0.278273	VUMC	control
Vumc.HD.109.TR1101	0.19167	VUMC	control
Vumc.HD.110.TR1102	0.228545	VUMC	control
Vumc.HD.111.TR1103	0.213603	VUMC	control
Vumc.HD.11.1.TR1153	0.0266517	VUMC	control
Vumc.HD.112.TR1104	0.225176	VUMC	control
Vumc.HD.113.TR1105	0.236942	VUMC	control
Vumc.HD.114.TR1106	0.186424	VUMC	control
Vumc.HD.115.TR1107	0.0281554	VUMC	control
Vumc.HD.116.TR1108	0.0350598	VUMC	control
Vumc.HD.117.TR1109	0.0426133	VUMC	control
Vumc.HD.118.TR1110	0.260072	VUMC	control
Vumc.HD.119.TR1111	0.0410328	VUMC	control
Vumc.HD.120.TR1112	0.618	VUMC	control
Vumc.HD.121.TR1113	0.133196	VUMC	control
Vumc.HD.122.TR1114	0.671446	VUMC	control
Vumc.HD.123.TR1115	0.0782829	VUMC	control
Vumc.HD.124.TR1116	0.22353	VUMC	control
Vumc.HD.125.TR1117	0.577743	VUMC	control
Vumc.HD.126.TR1118	0.542271	VUMC	control
Vumc.HD.128.TR1119	0.378389	VUMC	control
Vumc.HD.129.TR1120	0.27264	VUMC	control
Vumc.HD.131.TR1121	0.208333	VUMC	control
Vumc.HD.132.TR1122	0.395906	VUMC	control
Vumc.HD.133.TR1123	0.134028	VUMC	control
Vumc.HD.135.TR1124	0.0291804	VUMC	control
Vumc.HD.136.TR1125	0.113363	VUMC	control
Vumc.HD.138.TR1127	0.352169	VUMC	control
Vumc.HD.139.TR1128	0.366894	VUMC	control
Vumc.HD.140.TR1129	0.408128	VUMC	control
Vumc.HD.141.TR1130	0.211364	VUMC	control
Vumc.HD.146.TR1131	0.0276307	VUMC	control
Vumc.HD.147.TR1132	0.0557127	VUMC	control
Vumc.HD.150.TR1133	0.00352909	VUMC	control
Vumc.HD.15.1.TR1154	0.0512458	VUMC	control
Vumc.HD.152.TR1134	0.0993514	VUMC	control
Vumc.HD.153.TR1135	0.74623	VUMC	control
Vumc.HD.154.TR1136	0.233051	VUMC	control
Vumc.HD.157.TR1137	0.133542	VUMC	control
Vumc.HD.158.TR1138	0.105353	VUMC	control
Vumc.HD.16.1.TR1155	0.449838	VUMC	control
Vumc.HD.17.1.TR1160	0.489489	VUMC	control
Vumc.HD.20.1.TR1156	0.18824	VUMC	control
Vumc.HD.21.1.TR1161	0.231015	VUMC	control
Vumc.HD.2.1.TR1148	0.575868	VUMC	control
Vumc.HD.22.1.TR1157	0.222879	VUMC	control
Vumc.HD.27.2.TR1162	0.465619	VUMC	control
Vumc.HD.30.2.TR1163	0.538711	VUMC	control
Vumc.HD.3.1.TR1149	0.491352	VUMC	control
Vumc.HD.32.2.TR1164	0.51128	VUMC	control
Vumc.HD.36.TR1165	0.55727	VUMC	control
Vumc.HD.39.1.TR1158	0.357679	VUMC	control
Vumc.HD.40.1.TR1159	0.54258	VUMC	control
Vumc.HD.44.2.TR1166	0.702615	VUMC	control
Vumc.HD.47.1.TR1167	0.617659	VUMC	control
Vumc.HD.49.1.TR1168	0.734564	VUMC	control
Vumc.HD.4.TR1150	0.709469	VUMC	control
Vumc.HD.50.1.TR1169	0.477024	VUMC	control
Vumc.HD.51.1.TR1170	0.728462	VUMC	control
Vumc.HD.53.1.TR1171	0.55059	VUMC	control
Vumc.HD.54.1.TR1172	0.585116	VUMC	control
Vumc.HD.59.TR1093	0.0375275	VUMC	control
Vumc.HD.5.TR1151	0.529027	VUMC	control
Vumc.HD.66.TR1058	0.141207	VUMC	control
Vumc.HD.67.TR1059	0.611193	VUMC	control
Vumc.HD.68.TR1060	0.0333465	VUMC	control
Vumc.HD.69.TR1061	0.023956	VUMC	control
Vumc.HD.70.TR1062	0.239028	VUMC	control
Vumc.HD.71.TR1063	0.219821	VUMC	control
Vumc.HD.72.TR1064	0.208179	VUMC	control
Vumc.HD.75.TR1065	0.227584	VUMC	control
Vumc.HD.76.TR1066	0.02846	VUMC	control
Vumc.HD.77.TR1079	0.0157564	VUMC	control
Vumc.HD.78.TR1080	0.230496	VUMC	control
Vumc.HD.79.TR1081	0.584917	VUMC	control
Vumc.HD.82.TR1082	0.119621	VUMC	control
Vumc.HD.85.TR1084	0.249653	VUMC	control
Vumc.HD.90.TR1083	0.329232	VUMC	control
Vumc.HD.93.TR1085	0.0183298	VUMC	control
Vumc.HD.94.TR1086	0.171137	VUMC	control
Vumc.HD.95.TR1087	0.029161	VUMC	control
Vumc.HD.96.TR1088	0.835612	VUMC	control
Vumc.HD.97.TR1089	0.0688612	VUMC	control
Vumc.HD.99.TR1094	0.749489	VUMC	control
Vumc.HD.9.TR1152	0.161425	VUMC	control
Vumc.HDControl.10.TR1183	0.0517777	VUMC	control
Vumc.HDControl.6.TR1180	0.169482	VUMC	control
Vumc.HDControl.8.TR1181	0.0571093	VUMC	control
Vumc.HDControl.9.TR1182	0.107037	VUMC	control
Vumc.HD.52.TR1489	0.406485	VUMC	control
Vumc.HD.159.TR1521	0.135005	VUMC	control
Vumc.HD.173.TR1488	0.606367	VUMC	control
Vumc.HD.180.TR1523	0.034992	VUMC	control
Vumc.HD.161.TR1522	0.115046	VUMC	control
Vumc.HD.18.2.TR1643	0.506417	VUMC	control
Vumc.HD.8.TR1641	0.135315	VUMC	control
Vumc.HD.242.TR1720	0.0596763	VUMC	control
Vumc.HD.46.2.TR1680	0.177856	VUMC	control
Vumc.HD.241.TR1721	0.0159312	VUMC	control
Vumc.HD.227.TR1716	0.42056	VUMC	control
Vumc.HD.24.2.TR1573	0.590159	VUMC	control
Vumc.HD.26.2.TR1575	0.364411	VUMC	control
Vumc.HD.29.2.TR1576	0.305536	VUMC	control
Vumc.HD.6.2.TR1639	0.411286	VUMC	control
Vumc.HD.234.TR1717	0.462734	VUMC	control
Vumc.HD.37.2.TR1580	0.448974	VUMC	control
Vumc.HD.10.2.TR1642	0.643908	VUMC	control
Vumc.HD.226.TR1718	0.601696	VUMC	control
Vumc.HD.237.TR1719	0.488289	VUMC	control
Vumc.HD.14.1.TR1571	0.396461	VUMC	control
Vumc.HD.31.2.TR1577	0.273592	VUMC	control
Vumc.HD.35.2.TR1579	0.255544	VUMC	control
Vumc.HD.38.2.TR1581	0.744666	VUMC	control
Vumc.HD.25.2.TR1574	0.524126	VUMC	control
Vumc.HD.13.2.TR1570	0.193655	VUMC	control
Vumc.HD.48.1.TR1666	0.746242	VUMC	control
Vumc.HD.34.1.TR1578	0.184793	VUMC	control
Vumc.HD.45.2.TR1582	0.522496	VUMC	control
Vumc.HD.1.TR1679	0.718938	VUMC	control
Vumc.HD.218.TR1905	0.162469	VUMC	control
Vumc.HD.252.TR1860	0.037613	VUMC	control
Vumc.HD.254.TR1862	0.286196	VUMC	control
Vumc.HD.255.TR1863	0.0305125	VUMC	control
Vumc.HD.262.TR1866	0.0411186	VUMC	control
Vumc.HD.162.TR1756	0.448368	VUMC	control
Vumc.HD.169.TR1758	0.293889	VUMC	control
Vumc.HD.247.TR1859	0.49664	VUMC	control
Vumc.HD.198.TR1907	0.0257688	VUMC	control
Vumc.HD.253.TR1861	0.0232962	VUMC	control
Vumc.HD.33.1.TR1637	0.511208	VUMC	control
Vumc.HD.265.TR1868	0.668756	VUMC	control
Vumc.HD.163.TR1757	0.313522	VUMC	control
Vumc.HD.282.TR1872	0.0632026	VUMC	control
Vumc.HD.186.TR1759	0.200593	VUMC	control
Vumc.HD.283.TR1874	0.0787531	VUMC	control
Vumc.HD.272.TR1876	0.0712448	VUMC	control
Vumc.HD.250.TR1906	0.532779	VUMC	control
Vumc.HD.231.TR1880	0.497498	VUMC	control
Vumc.HD.228.TR1883	0.43887	VUMC	control
Vumc.HD.225.TR1884	0.143869	VUMC	control
Vumc.HD.236.TR1782	0.024933	VUMC	control
Vumc.HD.220.TR1760	0.651556	VUMC	control
Vumc.HD.195.TR1851	0.02185	VUMC	control
Vumc.HD.235.TR1761	0.067066	VUMC	control
Vumc.HD.264.TR1867	0.00329306	VUMC	control
Vumc.HD.266.TR1869	0.440603	VUMC	control
Vumc.HD.239.TR1781	0.028984	VUMC	control
Vumc.HD.188.TR1849	0.0791665	VUMC	control
Vumc.HD.189.TR1850	0.0365072	VUMC	control
Vumc.HD.196.TR1852	0.0499663	VUMC	control
Vumc.HD.175.TR1913	0.461373	VUMC	control
Vumc.HD.244.TR1780	0.519873	VUMC	control
Vumc.HD.263.TR1877	0.034101	VUMC	control
Vumc.HD.257.TR1865	0.141132	VUMC	control
Vumc.HD.230.TR1881	0.436424	VUMC	control
Vumc.HD.229.TR1882	0.468311	VUMC	control
Vumc.HD.224.TR1885	0.676367	VUMC	control
Vumc.HD.233.TR1879	0.560615	VUMC	control
Vumc.HD.256.TR1864	0.144618	VUMC	control
Vumc.HD.280.TR1870	0.203263	VUMC	control
Vumc.HD.238.TR1878	0.707064	VUMC	control
Vumc.HD.199.TR1914	0.0519644	VUMC	control
Vumc.HD.217.TR1915	0.0768459	VUMC	control
Vumc.HD.246.TR1916	0.452539	VUMC	control
Vumc.HD.245.TR1858	0.74697	VUMC	control
Vumc.HC.0002.TR2588	0.167659	VUMC	control
Vumc.HC.0375.TR2639	0.214554	VUMC	control
Vumc.HC.0388.TR2641	0.212331	VUMC	control
Vumc.HC.0396.TR2642	0.050184	VUMC	control
Vumc.HC.0403.TR2643	0.593385	VUMC	control
Vumc.HC.0405.TR2644	0.133004	VUMC	control
Vumc.HC.0406.TR2645	0.208103	VUMC	control
Vumc.HC.0411.TR2646	0.0732401	VUMC	control
Vumc.HC.0412.TR2647	0.792841	VUMC	control
Vumc.HC.0414.TR2648	0.122266	VUMC	control
Vumc.HC.0009.TR2589	0.119918	VUMC	control
Vumc.HC.0017.TR2590	0.0800499	VUMC	control
Vumc.HC.0171.TR2608	0.055377	VUMC	control
VUMC.HC.0033.TR2591	0.0330759	VUMC	control
VUMC.HC.0095.TR2595	0.044304	VUMC	control
VUMC.HC.0139.TR2601	0.0520639	VUMC	control
VUMC.HC.0146.TR2604	0.0612481	VUMC	control
VUMC.HC.0296.TR2612	0.0354408	VUMC	control
VUMC.HC.0302.TR2613	0.0213548	VUMC	control
VUMC.HC.0053.TR3025	0.0640855	VUMC	control
VUMC.HC.0056.TR2638	0.183699	VUMC	control
VUMC.HC.0385.TR2640	0.2225	VUMC	control
VUMC.HC.0418.TR2649	0.10156	VUMC	control
VUMC.HC0102.DOT.HD.48h.TR3064	0.176515	VUMC	control
VUMC.HC0103.DOT.HD.48h.TR3065	0.0849852	VUMC	control
VUMC.HC0082.DOT.HD.48h.TR3092	0.193982	VUMC	control
VUMC.HC0144.DOT.HD.48h.TR3073	0.15048	VUMC	control
VUMC.HC0146.DOT.HD.48h.TR3074	0.160274	VUMC	control
VUMC.HC0096.DOT.HD.48h.TR3097	0.0393194	VUMC	control
VUMC.HC0125.DOT.HD.48h.TR3067	0.111333	VUMC	control
VUMC.HC0069.DOT.HD.48h.TR3094	0.0906546	VUMC	control
VUMC.HC0139.DOT.HD.48h.TR3070	0.110865	VUMC	control
VUMC.HC0166.DOT.HD.48h.TR3105	0.115768	VUMC	control
VUMC.HC0171.DOT.HD.48h.TR3106	0.213118	VUMC	control
VUMC.HC0172.DOT.HD.48h.TR3107	0.0296161	VUMC	control
VUMC.HC0053.DOT.HD.48h.TR3087	0.0420711	VUMC	control
VUMC.HC0054.DOT.HD.48h.TR3088	0.0694682	VUMC	control
VUMC.HC0118.DOT.HD.48h.TR3066	0.0497917	VUMC	control
VUMC.HC0129.DOT.HD.48h.TR3068	0.0803467	VUMC	control
VUMC.HC0140.DOT.HD.48h.TR3071	0.0507794	VUMC	control
VUMC.HC0143.DOT.HD.48h.TR3072	0.158526	VUMC	control
VUMC.HC0095.DOT.HD.48h.TR3096	0.161333	VUMC	control
VUMC.HC0097.DOT.HD.48h.TR3098	0.0398728	VUMC	control
VUMC.HC0056.DOT.HD.48h.TR3089	0.188936	VUMC	control
VUMC.HC0068.DOT.HD.48h.TR3090	0.185917	VUMC	control
VUMC.HC0049.DOT.HD.48h.TR3086	0.40483	VUMC	control
VUMC.HC0131.DOT.HD.48h.TR3069	0.551425	VUMC	control
VUMC.HC0083.DOT.HD.48h.TR3093	0.183792	VUMC	control
VUMC.HC0094.DOT.HD.48h.TR3095	0.161489	VUMC	control
VUMC.HC0151.DOT.HD.48h.TR3136	0.0353069	VUMC	control
VUMC.HC0161.DOT.HD.48h.TR3137	0.0375169	VUMC	control
VUMC.HC0175.DOT.HD.48h.TR3108	0.124521	VUMC	control
NKI.107.005287.HD.TR3339	0.96214	NKI	control
NKI.107.005289.HD.TR3341	0.926463	NKI	control
NKI.107.005292.HD.TR3342	0.953166	NKI	control
NKI.107.005295.HD.TR3343	0.964914	NKI	control
NKI.107.005304.HD.TR3344	0.833565	NKI	control
NKI.107.005309.HD.TR3345	0.816029	NKI	control
NKI.107.005310.HD.TR3346	0.900778	NKI	control
NKI.107.005311.HD.TR3347	0.916843	NKI	control
NKI.107.005313.HD.TR3348	0.888672	NKI	control
NKI.107.005314.HD.TR3349	0.923966	NKI	control
NKI.107.005315.HD.TR3386	0.901294	NKI	control
NKI.107.005354.HD.TR3392	0.961409	NKI	control
NKI.107.005356.HD.TR3393	0.989321	NKI	control
NKI.107.005364.HD.TR3395	0.977506	NKI	control
NKI.107.005370.HD.TR3396	0.924557	NKI	control
NKI.107.005371.HD.TR3451	0.722046	NKI	control
NKI.107.005379.HD.TR3455	0.740763	NKI	control
NKI.107.005384.HD.TR3457	0.725094	NKI	control
NKI.107.005385.HD.TR3458	0.559574	NKI	control
NKI.107.005386.HD.TR3497	0.870937	NKI	control
NKI.107.005389.HD.TR3460	0.828086	NKI	control
NKI.107.005397.HD.TR3500	0.927661	NKI	control
NKI.107.005400.HD.TR3424	0.88425	NKI	control
NKI.107.005402.HD.TR3425	0.888885	NKI	control
NKI.107.005404.HD.TR3427	0.889583	NKI	control
NKI.107.005414.HD.TR3433	0.876136	NKI	control
NKI.107.005415.HD.TR3291	0.986232	NKI	control
NKI.107.005417.HD.TR3293	0.872099	NKI	control
NKI.107.005433.HD.TR3301	0.765169	NKI	control
NKI.107.005436.HD.TR3474	0.947652	NKI	control
NKI.107.005437.HD.TR3475	0.947131	NKI	control
NKI.107.005440.HD.TR3289	0.655743	NKI	control
NKI.107.005448.HD.TR3290	0.890225	NKI	control
NKI.107.005450.HD.TR3476	0.914428	NKI	control
NKI.107.005455.HD.TR3478	0.92027	NKI	control
NKI.107.005456.HD.TR3479	0.883537	NKI	control
NKI.107.005461.HD.TR3482	0.905049	NKI	control
NKI.107.005462.HD.TR3283	0.899058	NKI	control
NKI.107.005472.HD.TR3284	0.880304	NKI	control
NKI.107.005484.HD.TR3285	0.70365	NKI	control
NKI.107.005495.HD.TR3286	0.644439	NKI	control
NKI.107.005497.HD.TR3287	0.79199	NKI	control
NKI.107.005500.HD.TR3288	0.687618	NKI	control
VUMC.HC442.HD.TR3323	0.10415	VUMC	control
VUMC.HC439.HD.TR3319	0.0362388	VUMC	control
VUMC.HC434.HD.TR3320	0.161547	VUMC	control
VUMC.HC438.HD.TR3321	0.0536451	VUMC	control
VUMC.HC425.HD.TR3322	0.0524072	VUMC	control
VUMC.HC426.HD.TR3324	0.0647679	VUMC	control
VUMC.HC428.HD.TR3325	0.124759	VUMC	control
VUMC.HC441.HD.TR3445	0.048013	VUMC	control
VUMC.HC440.HD.TR3446	0.0297419	VUMC	control
VUMC.HC423.HD.TR3444	0.0302696	VUMC	control
TR3423.HD.NKI	0.953109	NKI	control
TR3428.HD.NKI	0.90444	NKI	control
TR3430.HD.NKI	0.975259	NKI	control
TR3432.HD.NKI	0.962421	NKI	control
TR3429.HD.NKI	0.987956	NKI	control
TR3431.HD.NKI	0.765082	NKI	control
TR3498.HD.NKI	0.876955	NKI	control
TR3294.HD.NKI	0.925368	NKI	control
TR3295.HD.NKI	0.920465	NKI	control
TR3297.HD.NKI	0.936729	NKI	control
TR3299.HD.NKI	0.938011	NKI	control
TR3499.HD.NKI	0.96662	NKI	control
TR3298.HD.NKI	0.898727	NKI	control
TR3481.HD.NKI	0.95313	NKI	control
TR3300.HD.NKI	0.887766	NKI	control
TR3477.HD.NKI	0.909234	NKI	control
TR3296.HD.NKI	0.860094	NKI	control
TR4039.HD.NKI	0.874537	NKI	control
TR4040.HD.NKI	0.919234	NKI	control
Vumc.GBM.626.TR1452	0.0996207	VUMC	GBM

## Sheet: Fig2b
name of cell type	number of reads	proportion of total			name	numtranscripts	fraction_cell_size	numcells
A	18464129	23.1			A	18464129	2381	7755
B	15726689	19.7			B	15726689	2381	6606
C	12859676	16.1			C	12859676	2381	5401
D	14762847	18.5			D	14762847	2381	6201
E	1176011	1.47			E	1176011	2415	487
F	6149646	7.7			F	6149646	5599	1098
G	4234256	5.3			G	4234256	4833	876
H	6470692	8.1			H	6470692	4234	1528

## Sheet: Fig2d
gene	cell type	fraction of read counts
ACTB	A	0.0877518
ACTB	B	0.0888629
ACTB	C	0.000371284
ACTB	D	0.0170988
ACTB	E	0.015188
ACTB	F	0.0327984
ACTB	G	0.00501049
ACTB	H	6.49153e-06
ALAS2	A	5.75872e-06
ALAS2	B	3.30454e-08
ALAS2	C	1.0119e-06
ALAS2	D	7.78951e-07
ALAS2	E	0.00163355
ALAS2	F	3.28774e-06
ALAS2	G	5.76079e-07
ALAS2	H	2.16738e-05
B2M	A	0.00155483
B2M	B	0.0232679
B2M	C	0.0533036
B2M	D	0.0490026
B2M	E	0.010522
B2M	F	0.00617125
B2M	G	4.57006e-05
B2M	H	6.68909e-07
CA2	A	6.43819e-05
CA2	B	0.00400447
CA2	C	0.00555617
CA2	D	0.0153261
CA2	E	0.00109008
CA2	F	0.000564989
CA2	G	2.05013e-05
CA2	H	4.25043e-06
CD163	A	3.90203e-06
CD163	B	2.69975e-07
CD163	C	4.86299e-07
CD163	D	2.16727e-07
CD163	E	0.000390474
CD163	F	0.000190061
CD163	G	5.53702e-08
CD163	H	1.57112e-06
CD74	A	9.31147e-07
CD74	B	0.000133605
CD74	C	3.02701e-06
CD74	D	2.54229e-05
CD74	E	0.000103641
CD74	F	0.00361673
CD74	G	0.00066809
CD74	H	7.97724e-05
CLU	A	0.0253877
CLU	B	0.0276595
CLU	C	0.00532065
CLU	D	0.00724196
CLU	E	0.00699799
CLU	F	1.87731e-05
CLU	G	4.56925e-06
CLU	H	0.00124744
DDX5	A	1.65055e-05
DDX5	B	5.50964e-05
DDX5	C	1.26236e-07
DDX5	D	0.000193281
DDX5	E	5.60657e-05
DDX5	F	0.00326874
DDX5	G	0.000472809
DDX5	H	0.000122216
EEF1A1	A	1.1697e-06
EEF1A1	B	0.000348705
EEF1A1	C	6.27189e-05
EEF1A1	D	0.000841045
EEF1A1	E	0.000123401
EEF1A1	F	0.0056928
EEF1A1	G	0.00578443
EEF1A1	H	1.65846e-05
F13A1	A	0.036389
F13A1	B	0.00365505
F13A1	C	1.75873e-06
F13A1	D	0.0261243
F13A1	E	0.0007899
F13A1	F	0.000686305
F13A1	G	0.000156575
F13A1	H	3.47881e-07
FLNA	A	0.00968705
FLNA	B	0.000539978
FLNA	C	0.00017938
FLNA	D	2.16524e-06
FLNA	E	0.00193137
FLNA	F	0.000338203
FLNA	G	3.80757e-06
FLNA	H	0.00114071
FTH1	A	7.38505e-07
FTH1	B	0.253203
FTH1	C	0.193588
FTH1	D	0.142038
FTH1	E	0.0868781
FTH1	F	0.0209295
FTH1	G	0.0100715
FTH1	H	1.66665e-07
FTL	A	0.00580534
FTL	B	0.0243338
FTL	C	0.0202927
FTL	D	0.0101013
FTL	E	0.0161638
FTL	F	0.0104198
FTL	G	0.0183123
FTL	H	1.16851e-05
GP1BB	A	0.0153491
GP1BB	B	0.0174969
GP1BB	C	0.0133469
GP1BB	D	0.000609288
GP1BB	E	0.00591274
GP1BB	F	1.17668e-07
GP1BB	G	2.82506e-05
GP1BB	H	0.00194645
HBA1	A	4.99463e-06
HBA1	B	2.02123e-05
HBA1	C	0.000178449
HBA1	D	1.12077e-05
HBA1	E	0.0345402
HBA1	F	2.08584e-07
HBA1	G	0.000684553
HBA1	H	0.000140739
HBA2	A	7.14027e-08
HBA2	B	6.59667e-08
HBA2	C	1.57112e-06
HBA2	D	7.36569e-07
HBA2	E	0.101569
HBA2	F	2.11714e-07
HBA2	G	0.00245064
HBA2	H	2.41711e-07
HBB	A	6.53911e-08
HBB	B	2.09633e-05
HBB	C	4.78929e-05
HBB	D	2.48087e-05
HBB	E	0.345502
HBB	F	0.00164089
HBB	G	7.7935e-06
HBB	H	1.0404e-05
HBM	A	2.03832e-05
HBM	B	1.87688e-07
HBM	C	2.12864e-07
HBM	D	1.16427e-06
HBM	E	0.000455473
HBM	F	2.20868e-06
HBM	G	1.67961e-05
HBM	H	4.83693e-05
ITGA2B	A	0.0163263
ITGA2B	B	0.00447625
ITGA2B	C	0.000425281
ITGA2B	D	3.21217e-08
ITGA2B	E	0.00415891
ITGA2B	F	4.15477e-07
ITGA2B	G	1.59782e-05
ITGA2B	H	0.000464004
LYZ	A	4.20526e-08
LYZ	B	1.43749e-06
LYZ	C	4.61333e-05
LYZ	D	3.37402e-07
LYZ	E	0.000137612
LYZ	F	0.00439193
LYZ	G	0.000182733
LYZ	H	1.42356e-07
MYH9	A	0.013207
MYH9	B	5.57634e-07
MYH9	C	1.03186e-06
MYH9	D	0.0013673
MYH9	E	0.00111138
MYH9	F	0.00116979
MYH9	G	1.02329e-07
MYH9	H	0.00131746
PF4	A	0.0128859
PF4	B	0.00404225
PF4	C	0.0422391
PF4	D	0.00564215
PF4	E	0.00402965
PF4	F	4.37944e-07
PF4	G	0.00474515
PF4	H	8.33325e-07
PPBP	A	0.0559994
PPBP	B	0.00436318
PPBP	C	0.101748
PPBP	D	1.17814e-05
PPBP	E	0.000178626
PPBP	F	0.00112403
PPBP	G	0.000586123
PPBP	H	9.85707e-08
RGS10	A	0.00266397
RGS10	B	0.00484211
RGS10	C	0.0110065
RGS10	D	0.00661774
RGS10	E	0.00204951
RGS10	F	1.63279e-06
RGS10	G	0.00191709
RGS10	H	7.39438e-05
RGS18	A	0.000445332
RGS18	B	0.00129478
RGS18	C	0.00716218
RGS18	D	0.0222205
RGS18	E	0.00101847
RGS18	F	5.22823e-05
RGS18	G	0.000173104
RGS18	H	0.00035309
RPL21	A	2.88819e-05
RPL21	B	2.21885e-06
RPL21	C	0.000800304
RPL21	D	0.000443059
RPL21	E	0.00175022
RPL21	F	0.000842676
RPL21	G	0.0137021
RPL21	H	2.29313e-06
RPL27	A	1.13203e-06
RPL27	B	4.98021e-08
RPL27	C	0.000173344
RPL27	D	8.2176e-06
RPL27	E	0.000257658
RPL27	F	3.69219e-05
RPL27	G	0.00419323
RPL27	H	4.03284e-05
RPL3	A	4.34448e-08
RPL3	B	0.000384234
RPL3	C	0.000164468
RPL3	D	0.000569118
RPL3	E	0.000671875
RPL3	F	0.00479186
RPL3	G	0.0112426
RPL3	H	0.00124435
RPL7	A	3.02388e-07
RPL7	B	5.14832e-06
RPL7	C	0.000272618
RPL7	D	0.000206025
RPL7	E	0.000371329
RPL7	F	0.000990744
RPL7	G	0.00534733
RPL7	H	0.000175919
RPS18	A	1.6264e-07
RPS18	B	6.3609e-06
RPS18	C	0.000342245
RPS18	D	0.000107189
RPS18	E	0.000738068
RPS18	F	0.000590098
RPS18	G	0.0104297
RPS18	H	5.68916e-06
RPS19	A	5.23479e-05
RPS19	B	3.20889e-07
RPS19	C	0.000690586
RPS19	D	7.26263e-05
RPS19	E	0.000779665
RPS19	F	0.000525084
RPS19	G	0.0102782
RPS19	H	0.000311246
RPS2	A	1.00442e-05
RPS2	B	9.53399e-05
RPS2	C	0.000247918
RPS2	D	0.000274212
RPS2	E	0.000579402
RPS2	F	0.00275135
RPS2	G	0.00710706
RPS2	H	0.00016599
RPS7	A	4.31582e-06
RPS7	B	2.13861e-05
RPS7	C	5.59467e-05
RPS7	D	2.28531e-05
RPS7	E	0.000152789
RPS7	F	0.000116016
RPS7	G	0.00207116
RPS7	H	6.96683e-05
S100A8	A	0.000326521
S100A8	B	1.36734e-06
S100A8	C	0.000100356
S100A8	D	8.07801e-08
S100A8	E	0.00898235
S100A8	F	0.0050042
S100A8	G	0.00391901
S100A8	H	2.38578e-07
S100A9	A	7.67131e-05
S100A9	B	7.5659e-05
S100A9	C	3.68144e-05
S100A9	D	5.32895e-07
S100A9	E	0.00240854
S100A9	F	0.00338433
S100A9	G	0.00180761
S100A9	H	2.24838e-07
TAGLN2	A	0.011896
TAGLN2	B	0.0173036
TAGLN2	C	0.00241546
TAGLN2	D	0.0068643
TAGLN2	E	0.00213293
TAGLN2	F	0.000881852
TAGLN2	G	1.1074e-07
TAGLN2	H	0.000700255
TLN1	A	0.0139802
TLN1	B	0.000177957
TLN1	C	0.0014704
TLN1	D	4.6674e-06
TLN1	E	0.00226231
TLN1	F	3.28284e-05
TLN1	G	4.75044e-06
TLN1	H	0.00198568
TMSB4X	A	0.0137018
TMSB4X	B	1.92283e-06
TMSB4X	C	0.0549286
TMSB4X	D	0.00814301
TMSB4X	E	0.00252337
TMSB4X	F	0.000112718
TMSB4X	G	0.00708872
TMSB4X	H	2.15679e-06
TRAJ13	A	1.81227e-06
TRAJ13	B	5.58099e-07
TRAJ13	C	6.3296e-07
TRAJ13	D	6.92401e-07
TRAJ13	E	5.76327e-06
TRAJ13	F	0.000109261
TRAJ13	G	4.47549e-05
TRAJ13	H	0.000390586
TRAJ3	A	6.13833e-07
TRAJ3	B	5.67101e-07
TRAJ3	C	1.92951e-06
TRAJ3	D	2.11071e-06
TRAJ3	E	9.95559e-05
TRAJ3	F	0.000100103
TRAJ3	G	6.12948e-05
TRAJ3	H	0.000721043
TRAJ37	A	2.92751e-06
TRAJ37	B	1.62278e-06
TRAJ37	C	1.84045e-06
TRAJ37	D	4.69767e-06
TRAJ37	E	5.58594e-06
TRAJ37	F	0.000116316
TRAJ37	G	3.96059e-05
TRAJ37	H	0.00039046
TRDD1	A	2.3786e-05
TRDD1	B	2.19752e-05
TRDD1	C	4.98456e-06
TRDD1	D	5.45266e-06
TRDD1	E	0.000136157
TRDD1	F	4.23164e-05
TRDD1	G	1.53237e-05
TRDD1	H	0.00252833
TRDD2	A	4.22863e-06
TRDD2	B	3.9067e-06
TRDD2	C	4.43072e-06
TRDD2	D	4.84681e-06
TRDD2	E	0.0002824
TRDD2	F	1.25382e-05
TRDD2	G	1.36211e-05
TRDD2	H	0.00259095

[truncated: 15 more sheets: Fig3a, Fig3b, Fig3c, Fig 4, Fig5b, Fig5c, SuppFig6, SuppFig7, SuppFig8, SuppFig9 - nodes, SuppFig9 - links, SuppFig10, SuppFig11b, SuppFig11c, SuppFig12]
